# Supplementary material for: Diurnal Oscillations of Soybean Circadian Clock and Drought Responsive Genes
Source: PLoS One. 2014 Jan 27;9(1):e86402. doi: 10.1371/journal.pone.0086402 (PMC3903518; doi:10.1371/journal.pone.0086402)
Supplement: Table S1 — Putative cis -regulatory elements on circadian clock genes. Putative cis-regulatory elements located in the promoter regions of the soybean circadian clock genes. (XLSX) [file pone.0086402.s004.xlsx]

## Sheet: Plan1
Gene	Matrix Family	Detailed Family Information	Matrix	Detailed Matrix Information	Sequence a	Start positionb	End positionc	Anchor positiond	Strande	Matrix sim.f	Core sim.
GmCHE	P$CCAF	Circadian control factors	P$EE.01	Evening element	atgaaaAATAtcatc	21	35	28	+	0.866	1
					taataaAATAtcgat	119	133	126	+	0.864	1
					aattaaCATAtctcg	169	183	176	+	0.863	0.75
	P$CE1F	Coupling element 1 binding factors	P$SBOX.01	Sugar and ABA responsive element conserved in several rbcS promoters	tattCACCtccat	247	259	253	-	1	1
	P$DREB	Dehydration responsive element binding factors	P$HVDRF1.01	H. vulgare dehydration-response factor 1	caccACCGccctcgc	581	595	588	+	0.946	1
	P$EREF	Ethylen respone element factors	P$ANT.01	ANT (Arabidopsis protein AINTEGUMENTA), member of the plant-specific family of AP2/EREBP-transcription factors	ggccccagTCCCcatgttc	414	432	423	+	0.826	1
	P$GAPB	GAP-Box (light response elements)	P$GAP.01	Cis-element in the GAPDH promoters conferring light inducibility	tataATGAaaaatat	17	31	24	+	0.934	1
					gagaATGAacataac	69	83	76	+	0.88	1
					taaaATGAagagtag	262	276	269	+	0.959	1
					agaaATGAaaaaatg	298	312	305	+	0.91	1
					aagcATGAaaagcat	393	407	400	-	0.937	1
					atgaATGAagaatcc	439	453	446	-	0.894	1
	P$LREM	Light responsive element motif, not modulated by different light qualities	P$RAP22.01	RAP2.2, involved in carotenoid and tocopherol biosynthesis and in the expression of photosynthesis-related genes	tcATCTataca	31	41	36	+	0.878	1
					ttATCTaatgc	386	396	391	+	0.921	1
	P$MIIG	MYB IIG-type binding sites	P$ACTYP.01	AC-type motifs, MYB46/MYB83-responsive elements	ttaaaGTTGgtggtg	202	216	209	-	1	1
					gagtgGTTGgtggtg	527	541	534	-	1	1
					gtgttGTTGttggag	539	553	546	-	0.945	1
					ggttgGTTGctggtg	567	581	574	-	0.927	1
			P$P_ACT.01	Maize activator P of flavonoid biosynthetic genes	tggtGGTTggttgct	571	585	578	-	0.975	0.967
	P$MYBL	MYB-like proteins	P$WER.01	Myb-domain transcription factor werewolf	gggatattGTTAtaatg	7	23	15	+	0.876	1
			P$GAMYB.01	GA-regulated myb gene from barley	gaagagtaGTTAtatgg	268	284	276	+	0.914	1
			P$CARE.01	CAACTC regulatory elements, GA-inducible	atggtagAGTTggcaca	336	352	344	+	0.834	1
					ccgtgagAGTTggacat	492	508	500	-	0.897	1
			P$NTMYBAS1.01	Anther-specific myb gene from tobacco	cggtggtgGTTGgttgc	572	588	580	-	0.961	0.949
	P$MYBS	MYB proteins with single DNA binding repeat	P$ZMMRP1.01	Zea mays MYB-related protein 1 (transfer cell specific)	aaatatcgaTATTttat	121	137	129	-	0.794	0.778
			P$PHR1.01	Phosphate starvation response 1	tcaaATATgcttaaagt	210	226	218	-	0.848	1
			P$MYBST1.01	MybSt1 (Myb Solanum tuberosum 1) with a single myb repeat	ttcattATCCaccttcc	319	335	327	-	0.963	1
			P$ZMMRP1.01	Zea mays MYB-related protein 1 (transfer cell specific)	atctattttTATCtaat	378	394	386	+	0.851	1
	P$SALT	Salt/drought responsive elements	P$ALFIN1.02	Zinc-finger protein in alfalfa roots, regulates salt tolerance	cgagggcGGTGgtgg	580	594	587	-	0.962	1
	P$TCPF	DNA-binding proteins with the plant specific TCP-domain	P$PCF2.01	TCP class I transcription factor	ctggggCCCAcag	409	421	415	-	1	1
			P$PCF5.01	TCP class II transcription factor	tgtgGGCCccagt	410	422	416	+	0.977	0.897
GmELF4	P$ABRE	ABA response elements	P$ABF1.03	ABA (abscisic acid) inducible transcriptional activator	gttgtcgtCGTGgcggg	459	475	467	-	0.84	1
	P$CCAF	Circadian control factors	P$CCA1.01	Circadian clock associated 1	taaaaaaaAATCata	75	89	82	+	0.865	1
			P$EE.01	Evening element	gatgtgAATAtcttg	217	231	224	+	0.898	1
	P$DREB	Dehydration responsive element binding factors	P$HVDRF1.01	H. vulgare dehydration-response factor 1	aaccACCGccgctcc	414	428	421	+	0.946	1
					cagcGCCGccaccgc	438	452	445	+	0.895	0.826
					cgccACCGccaccac	444	458	451	+	0.971	1
			P$CRT_DRE.01	C-repeat/dehydration response element	gatccCCGAcgtcct	520	534	527	-	0.927	1
					cagcaCCGActgcac	573	587	580	-	0.932	1
	P$EREF	Ethylen respone element factors	P$WRI1.01	WRINKLED 1	cACGAcgacaacaacggtg	464	482	473	+	0.893	0.962
					aACGGtgagcacgacgacc	476	494	485	+	0.913	0.848
					cTCGGgatccccgacgtcc	521	539	530	-	0.874	0.886
					gTCGGggatcccgaggcgt	525	543	534	+	0.899	0.886
	P$ERSE	ER stress-response elements	P$ERSE_I.01	ERSE I (ER stress-response element I)-like motif	ccgccaccaccccgcCACG	449	467	458	+	0.795	1
	P$GCCF	GCC box family	P$ERE_JERE.01	Ethylene-responsive elements (ERE) and jasmonate- and elicitor-responsive elements (JERE)	cagcgcCGCCacc	438	450	444	+	0.865	1
	P$MIIG	MYB IIG-type binding sites	P$NTLIM1.01	LIM domain protein binding to a PAL-box like sequence	ccaagttttgTTGGg	319	333	326	-	0.884	1
			P$PALBOXP.01	Putative cis-acting element in various PAL and 4CL gene promoters	cgGTGGttggagggg	407	421	414	-	0.85	0.936
			P$ATMYB15.01	R2R3-type myb-like transcription factor (IIG-type binding site)	cggcGGTGgttggag	410	424	417	-	0.792	0.775
	P$MYBL	MYB-like proteins	P$CARE.01	CAACTC regulatory elements, GA-inducible	ttatttgAGTTgaataa	96	112	104	-	0.837	1
			P$WER.01	Myb-domain transcription factor werewolf	tgctcaccGTTGttgtc	470	486	478	-	0.889	0.944
	P$MYBS	MYB proteins with single DNA binding repeat	P$MYBST1.01	MybSt1 (Myb Solanum tuberosum 1) with a single myb repeat	ttttttATCCatgggca	189	205	197	-	0.959	1
			P$HVMCB1.01	Hordeum vulgare Myb-related CAB-promoter-binding protein 1	gaactcATCCtcctccg	368	384	376	+	0.941	1
	P$SALT	Salt/drought responsive elements	P$ALFIN1.01	Zinc-finger protein in alfalfa roots, regulates salt tolerance	tcgtcGTGGcggggt	457	471	464	-	0.93	1
GmGI	P$CCAF	Circadian control factors	P$CCA1.01	Circadian clock associated 1	caaacaaaAATAtca	117	131	124	+	0.859	0.757
			P$EE.01	Evening element	aacaaaAATAtcatt	119	133	126	+	0.858	1
	P$GBOX	Plant G-box/C-box bZIP proteins	P$TGA1.01	Arabidopsis leucine zipper protein TGA1	cttccaTGACgaaacatcctc	20	40	30	+	0.911	1
			P$BZIP910.01	bZIP transcription factor from Antirrhinum majus	ggcgggTGATgtgggacttcc	178	198	188	-	0.777	0.75
	P$HEAT	Heat shock factors	P$HSE.01	Heat shock element	tagaataggcaAGAAct	303	319	311	-	0.853	1
					gcgagcctactAGAAta	313	329	321	-	0.842	1
	P$LREM	Light responsive element motif, not modulated by different light qualities	P$RAP22.01	RAP2.2, involved in carotenoid and tocopherol biosynthesis and in the expression of photosynthesis-related genes	aaATCTaataa	454	464	459	+	0.936	1
	P$MYBL	MYB-like proteins	P$MYBPH3.02	Myb-like protein of Petunia hybrida	aggaatTAGTtttgttt	60	76	68	+	0.786	1
			P$AS1_AS2_I.01	AS1/AS2 repressor complex binding motif I	atatatCTGTtaggcaa	220	236	228	+	1	1
			P$NTMYBAS1.01	Anther-specific myb gene from tobacco	gggggggtGTTAggaag	353	369	361	+	0.984	1
			P$AS1_AS2_I.01	AS1/AS2 repressor complex binding motif I	atatatCTGTtagacaa	407	423	415	+	1	1
			P$CARE.01	CAACTC regulatory elements, GA-inducible	atcttggAGTTgaaggc	538	554	546	-	0.861	1
			P$GAMYB.01	GA-regulated myb gene from barley	gatgggctGTTGccaat	552	568	560	+	0.91	0.885
	P$MYBS	MYB proteins with single DNA binding repeat	P$PHR1.01	Phosphate starvation response 1	tagaATAGgcaagaact	303	319	311	-	0.848	0.75
	P$MYCL	Myc-like basic helix-loop-helix binding factors	P$ICE.01	ICE (inducer of CBF expression 1), AtMYC2 (rd22BP1)	cctccACATatgcctgcca	336	354	345	-	0.953	1
	P$SALT	Salt/drought responsive elements	P$ALFIN1.02	Zinc-finger protein in alfalfa roots, regulates salt tolerance	gagggggGGTGttag	351	365	358	+	0.952	1
	P$TCPF	DNA-binding proteins with the plant specific TCP-domain	P$ATTCP20.01	TCP class I transcription factor (Arabidopsis)	aacaGCCCatctt	550	562	556	-	0.941	1
GmJMJ	P$ABRE	ABA response elements	P$ABRE.01	ABA response elements	ctaataaACGTggcttc	141	157	149	+	0.84	1
					ataaaataCGTGgcttc	200	216	208	+	0.836	1
					aggtctcACGTcgcaat	250	266	258	+	0.846	1
					aattgcgACGTgagacc	251	267	259	-	0.826	1
	P$CCAF	Circadian control factors	P$EE.01	Evening element	caaaaaAATAtcata	341	355	348	+	0.871	1
					gacaaaAATAtctga	367	381	374	+	0.991	1
					gagaaaAATAtctga	404	418	411	+	0.999	1
					ttctaaAGTAtctta	451	465	458	-	0.861	0.75
					tttagaAATAtctcc	459	473	466	+	0.961	1
	P$GBOX	Plant G-box/C-box bZIP proteins	P$HBP1B.01	Wheat bZIP transcription factor HBP1B (histone gene binding protein 1b)	attagcaaACGTcacagaaat	125	145	135	-	0.919	1
			P$TGA1.01	Arabidopsis leucine zipper protein TGA1	tttctgTGACgtttgctaata	126	146	136	+	0.979	1
			P$HBP1A.01	HBP-1a, suggested to be involved in the cell cycle-dependent expression	gtgaagcCACGtttattagca	139	159	149	-	0.919	1
			P$GBF1.01	bZIP protein G-Box binding factor 1	gctaataaACGTggcttcact	140	160	150	+	0.943	1
			P$HBP1A.01	HBP-1a, suggested to be involved in the cell cycle-dependent expression	atgaagcCACGtattttatta	198	218	208	-	0.914	1
			P$GBF1.01	bZIP protein G-Box binding factor 1	aataaaatACGTggcttcata	199	219	209	+	0.957	1
			P$HBP1B.01	Wheat bZIP transcription factor HBP1B (histone gene binding protein 1b)	taattgcgACGTgagacctgt	248	268	258	-	0.831	1
	P$HEAT	Heat shock factors	P$HSE.01	Heat shock element	tggatatattaAGAAta	33	49	41	-	0.837	1
			P$HSFA1A.01	Arabidopsis thaliana class A heat shock factor 1a	aagcaaCTTCaaaaaac	268	284	276	+	0.792	1
	P$MIIG	MYB IIG-type binding sites	P$ATMYB15.01	R2R3-type myb-like transcription factor (IIG-type binding site)	taacGGTAggatgga	46	60	53	-	0.794	1
	P$MYBL	MYB-like proteins	P$WER.01	Myb-domain transcription factor werewolf	atcctaccGTTAtgaaa	49	65	57	+	0.9	1
			P$MYBPH3.02	Myb-like protein of Petunia hybrida	cggagtTCGTcaacatt	584	600	592	-	0.786	0.779
	P$MYBS	MYB proteins with single DNA binding repeat	P$OSMYBS.01	Rice MYB proteins with single DNA binding domains, binding to the amylase element (TATCCA)	taataTATCcatcctac	39	55	47	+	0.896	1
			P$TAMYB80.01	MYB protein from wheat	cgggATATtcagatatt	373	389	381	-	0.934	1
			P$PHR1.01	Phosphate starvation response 1	ctgaATATcccgtgtgc	378	394	386	+	0.984	1
GmCLC1	P$ABRE	ABA response elements	P$ABF1.03	ABA (abscisic acid) inducible transcriptional activator	ccggccagCGTGgccac	22	38	30	-	0.843	1
					tccggtgaCGTGgcgag	108	124	116	-	0.969	1
					tcgcgACAAgtggcgca	322	338	330	-	0.853	0.75
	P$ERSE	ER stress-response elements	P$ERSE_I.01	ERSE I (ER stress-response element I)-like motif	ccaaaagtgagtggcCACG	12	30	21	+	0.91	1
					ccagtaacattgcgcCACT	312	330	321	+	0.843	0.75
	P$GARP	Myb-related DNA binding proteins (Golden2, ARR, Psr)	P$ARR10.01	Type-B response regulator (ARR10), member of the GARP-family of plant myb-related DNA binding motifs	AGATtcgag	193	201	197	+	0.99	1
	P$GBOX	Plant G-box/C-box bZIP proteins	P$TGA1.01	Arabidopsis leucine zipper protein TGA1	ctccggTGACgtggcgaggtc	105	125	115	-	0.988	1
			P$HBP1A.01	HBP-1a, suggested to be involved in the cell cycle-dependent expression	acctcgcCACGtcaccggagg	106	126	116	+	1	1
			P$OSBZ8.01	Oryza sativa bZIP protein 8	atcgcgacAAGTggcgcaatg	319	339	329	-	0.854	0.75
	P$HEAT	Heat shock factors	P$HSE.01	Heat shock element	gtgaatcaatcAGAAga	526	542	534	-	0.815	1
					cagaaaaatcgAGAAgt	541	557	549	-	0.934	1
	P$LREM	Light responsive element motif, not modulated by different light qualities	P$RAP22.01	RAP2.2, involved in carotenoid and tocopherol biosynthesis and in the expression of photosynthesis-related genes	cgATCTaatat	581	591	586	+	0.916	1
	P$MYBL	MYB-like proteins	P$NTMYBAS1.01	Anther-specific myb gene from tobacco	tactggctGTTGgtgct	301	317	309	-	0.968	0.949
	P$MYBS	MYB proteins with single DNA binding repeat	P$MYBST1.01	MybSt1 (Myb Solanum tuberosum 1) with a single myb repeat	ggcgatATCCggccagc	30	46	38	-	0.918	1
			P$ZMMRP1.01	Zea mays MYB-related protein 1 (transfer cell specific)	tctttttttTATCtctc	201	217	209	-	0.808	1
	P$MYCL	Myc-like basic helix-loop-helix binding factors	P$PIL5.01	Phytochrome interacting factor3-like 5	cctcgcCACGtcaccggag	107	125	116	+	0.928	1
			P$OSIRO2.01	Rice iron-related transcription factor 2	tcgcgaCAAGtggcgcaat	320	338	329	-	0.856	0.75
	P$TCPF	DNA-binding proteins with the plant specific TCP-domain	P$ATTCP20.01	TCP class I transcription factor (Arabidopsis)	ctagGCCCaaatg	51	63	57	+	0.978	1
					gtggggCCCTccg	121	133	127	-	0.895	0.784
					gagggcCCCAcca	123	135	129	+	0.997	1
GmLUX	P$ABRE	ABA response elements	P$ABF1.01	ABA (abscisic acid) inducible transcriptional activator	gaaacACACgtgcctcc	77	93	85	-	0.843	1
					gtcggCCACgtaggcac	210	226	218	+	0.805	1
					ggtgcctaCGTGgccga	211	227	219	-	0.939	1
	P$CCAF	Circadian control factors	P$EE.01	Evening element	cctctaAATAtctct	175	189	182	-	0.961	1
					taaaaaAATAtctgg	191	205	198	+	0.994	1
					aagtgcAATAtctta	248	262	255	-	0.899	1
					tcccgaAATAtcttc	380	394	387	+	0.95	1
	P$DREB	Dehydration responsive element binding factors	P$CRT_DRE.01	C-repeat/dehydration response element	cgtggCCGActtagc	205	219	212	-	0.928	1
	P$GBOX	Plant G-box/C-box bZIP proteins	P$CPRF.01	Common plant regulatory factor (CPRF) from parsley	cgaaacacACGTgcctccgcc	74	94	84	-	0.971	1
					gcggaggcACGTgtgtttcgt	75	95	85	+	0.97	1
			P$ABZ1.01	Anaerobic basic leucine zipper	tggtgcctACGTggccgactt	208	228	218	-	0.969	1
			P$HBP1A.01	HBP-1a, suggested to be involved in the cell cycle-dependent expression	agtcggcCACGtaggcaccac	209	229	219	+	0.914	1
	P$MYBL	MYB-like proteins	P$MYBPH3.01	Myb-like protein of Petunia hybrida	ataaaacaATTAagtat	25	41	33	+	0.813	0.75
			P$NTMYBAS1.01	Anther-specific myb gene from tobacco	agatgggtGTTGgggtg	227	243	235	-	0.97	0.949
			P$MYBPH3.01	Myb-like protein of Petunia hybrida	ctgaaacgGTTAtggta	510	526	518	-	0.964	1
	P$MYBS	MYB proteins with single DNA binding repeat	P$ZMMRP1.01	Zea mays MYB-related protein 1 (transfer cell specific)	tcttttcttTATTattt	150	166	158	-	0.808	0.778
					aaatatctcTATCtttc	168	184	176	-	0.986	1
					ttttttATCCtctaaat	181	197	189	-	0.958	1
					tcttctttcTATCtatc	433	449	441	+	0.838	1
					ctttctatcTATCcaaa	437	453	445	+	0.806	1
			P$MYBST1.01	MybSt1 (Myb Solanum tuberosum 1) with a single myb repeat	ctatctATCCaaatcca	441	457	449	+	0.928	1
	P$MYCL	Myc-like basic helix-loop-helix binding factors	P$OSBHLH66.01	Rice bHLH protein	gaaacaCACGtgcctccgc	75	93	84	-	0.954	1
			P$PIL5.01	Phytochrome interacting factor3-like 5	cggaggCACGtgtgtttcg	76	94	85	+	0.947	1
			P$PIF3.01	Phytochrome B-regulated transcription factor PIF3 (nuclear-localized bHLH-protein)	gtcggcCACGtaggcacca	210	228	219	+	0.836	1
			P$AMS.01	ABORTED MICROSPORES	aacaccCATCtggaataag	233	251	242	+	0.972	1
GmPRR3	P$ABRE	ABA response elements	P$ABF1.02	ABA (abscisic acid) inducible transcriptional activator	gtgagCCACgtggtggg	271	287	279	+	0.895	1
					tcccaCCACgtggctca	272	288	280	-	0.97	1
					tttgcagaCGTGgacaa	350	366	358	-	0.822	1
					ccacatcACGTgggccc	386	402	394	+	0.834	1
					gcgttCCACgtggagca	404	420	412	+	0.881	1
					gtgctCCACgtggaacg	405	421	413	-	0.887	1
	P$CCAF	Circadian control factors	P$EE.01	Evening element	cacaatAATAtcttc	462	476	469	+	0.941	1
	P$ERSE	ER stress-response elements	P$ERSE_I.01	ERSE I (ER stress-response element I)-like motif	gcatttgattttgtcCACG	340	358	349	+	0.814	1
	P$GAPB	GAP-Box (light response elements)	P$GAP.01	Cis-element in the GAPDH promoters conferring light inducibility	tctaATGAaaaaaac	521	535	528	-	0.96	1
	P$GARP	Myb-related DNA binding proteins (Golden2, ARR, Psr)	P$ARR10.01	Type-B response regulator (ARR10), member of the GARP-family of plant myb-related DNA binding motifs	AGATctgga	289	297	293	-	0.973	1
					AGATctgga	292	300	296	+	0.973	1
	P$GBOX	Plant G-box/C-box bZIP proteins	P$TAF1.01	Tobacco bZip transcription activator (TAF-1)	atcccaccACGTggctcactc	269	289	279	-	0.991	1
			P$TAF1.01	Tobacco bZip transcription activator (TAF-1)	agtgagccACGTggtgggatc	270	290	280	+	0.991	1
			P$ABZ1.01	Anaerobic basic leucine zipper	atttgcagACGTggacaaaat	347	367	357	-	0.98	1
			P$HBP1A.01	HBP-1a, suggested to be involved in the cell cycle-dependent expression	ttttgtcCACGtctgcaaatc	348	368	358	+	0.918	1
			P$OSBZ8.01	Oryza sativa bZIP protein 8	cccacgtgATGTggcgcgttc	379	399	389	-	0.855	0.75
			P$ROM.01	Regulator of MAT (ROM1, ROM2)	aacgcgCCACatcacgtgggc	380	400	390	+	0.86	1
			P$CPRF.01	Common plant regulatory factor (CPRF) from parsley	ctgggcccACGTgatgtggcg	384	404	394	-	0.978	1
			P$GBF1.01	bZIP protein G-Box binding factor 1	gccacatcACGTgggcccagc	385	405	395	+	0.983	1
			P$CPRF.01	Common plant regulatory factor (CPRF) from parsley	ggtgctccACGTggaacgctg	402	422	412	-	0.998	1
			P$CPRF.01	Common plant regulatory factor (CPRF) from parsley	agcgttccACGTggagcaccg	403	423	413	+	0.998	1
			P$GBF1.01	bZIP protein G-Box binding factor 1	agatgctgACGTgtataaaac	440	460	450	-	0.999	1
			P$HBP1B.01	Wheat bZIP transcription factor HBP1B (histone gene binding protein 1b)	ttttatacACGTcagcatctc	441	461	451	+	0.922	1
			P$BZIP910.02	bZIP transcription factor from Antirrhinum majus	ttgtggagatgcTGACgtgta	446	466	456	-	0.884	1
	P$HEAT	Heat shock factors	P$HSE.01	Heat shock element	aagaaaagaaaAGAAaa	563	579	571	+	0.841	1
	P$IBOX	Plant I-Box sites	P$IBOX.01	I-Box in rbcS genes and other light regulated genes	tatatGATTaggtttca	72	88	80	-	0.812	0.75
			P$GATA.01		gaatgGATAattggata	91	107	99	+	0.932	1
			P$IBOX.01		caaaaGAAAagaaaaga	560	576	568	+	0.816	0.75
			P$IBOX.01		gaaaaGAAAagaaaaac	565	581	573	+	0.823	0.75
	P$MYBL	MYB-like proteins	P$CARE.01	CAACTC regulatory elements, GA-inducible	cttagtgAGTTagtaga	19	35	27	+	0.839	1
			P$MYBPH3.02	Myb-like protein of Petunia hybrida	gtgagtTAGTagacacg	23	39	31	+	0.798	1
			P$ATMYB77.01	R2R3-type myb-like transcription factor (I-type binding site)	ccttgaCAGTtgacaca	164	180	172	-	0.93	1
			P$GAMYB.01	GA-regulated myb gene from barley	tttcttttGTTAttccg	552	568	560	-	0.914	1
	P$MYBS	MYB proteins with single DNA binding repeat	P$MYBST1.01	MybSt1 (Myb Solanum tuberosum 1) with a single myb repeat	ccaattATCCattcagt	88	104	96	-	0.937	1
			P$HVMCB1.01	Hordeum vulgare Myb-related CAB-promoter-binding protein 1	atatatATCCaattatc	96	112	104	-	0.952	1
			P$ZMMRP1.01	Zea mays MYB-related protein 1 (transfer cell specific)	ttatatataTATCcaat	100	116	108	-	0.847	1
					ttttatataTATAtcca	102	118	110	-	0.794	0.778
	P$MYCL	Myc-like basic helix-loop-helix binding factors	P$OSIRO2.01	Rice iron-related transcription factor 2	tcccacCACGtggctcact	270	288	279	-	0.973	1
					gtgagcCACGtggtgggat	271	289	280	+	0.977	1
			P$PIL5.01	Phytochrome interacting factor3-like 5	tgggccCACGtgatgtggc	385	403	394	-	0.989	1
			P$OSIRO2.01	Rice iron-related transcription factor 2	ccacatCACGtgggcccag	386	404	395	+	0.976	1
					gtgctcCACGtggaacgct	403	421	412	-	0.971	1
					gcgttcCACGtggagcacc	404	422	413	+	0.971	1
			P$PIL5.01	Phytochrome interacting factor3-like 5	tttataCACGtcagcatct	442	460	451	+	0.912	1
	P$TCPF	DNA-binding proteins with the plant specific TCP-domain	P$PCF2.01	TCP class I transcription factor	gctgggCCCAcgt	393	405	399	-	0.994	1
			P$PCF5.01	TCP class II transcription factor	cgtgGGCCcagcg	394	406	400	+	0.974	0.897
GmPRR7	P$CCAF	Circadian control factors	P$CCA1.01	Circadian clock associated 1	gtaagtaaAATCtcg	26	40	33	+	0.935	1
	P$GBOX	Plant G-box/C-box bZIP proteins	P$HBP1B.01	Wheat bZIP transcription factor HBP1B (histone gene binding protein 1b)	aatccaaaACGTcaaagcagt	1	21	11	-	0.899	1
			P$TGA1.01	Arabidopsis leucine zipper protein TGA1	ctgcttTGACgttttggattt	2	22	12	+	0.958	1
	P$IBOX	Plant I-Box sites	P$IBOX.01	I-Box in rbcS genes and other light regulated genes	aagaaGTTAaggttgaa	526	542	534	+	0.813	0.75
	P$LREM	Light responsive element motif, not modulated by different light qualities	P$RAP22.01	RAP2.2, involved in carotenoid and tocopherol biosynthesis and in the expression of photosynthesis-related genes	atATCTagtga	272	282	277	+	0.853	1
	P$MIIG	MYB IIG-type binding sites	P$PALBOXP.01	Putative cis-acting element in various PAL and 4CL gene promoters	ccGTGGttagttttg	119	133	126	+	0.81	0.936
			P$ACTYP.01	AC-type motifs, MYB46/MYB83-responsive elements	tgagtGTTGatggcg	406	420	413	+	0.927	1
	P$MYBL	MYB-like proteins	P$MYBPH3.02	Myb-like protein of Petunia hybrida	cgtggtTAGTtttgaat	120	136	128	+	0.816	1
			P$WER.01	Myb-domain transcription factor werewolf	gatatgcaGTTAaaaga	260	276	268	-	0.918	1
			P$CARE.01	CAACTC regulatory elements, GA-inducible	tctagtgATTTgcagtt	275	291	283	+	0.839	0.75
	P$MYBS	MYB proteins with single DNA binding repeat	P$OSMYBS.01	Rice MYB proteins with single DNA binding domains, binding to the amylase element (TATCCA)	ccataTATCcacagcac	192	208	200	-	0.846	1
			P$PHR1.01	Phosphate starvation response 1	tggtATATgctgctgga	571	587	579	-	0.975	1
			P$TAMYB80.01	MYB protein from wheat	cagcATATaccacagcc	576	592	584	+	0.961	1
GmPRR9	P$ABRE	ABA response elements	P$ABF1.02	ABA (abscisic acid) inducible transcriptional activator	cagagCCACgtgtctcg	177	193	185	+	0.871	1
					ccgagACACgtggctct	178	194	186	-	0.958	1
					attgctgaCGTGgatca	485	501	493	+	0.835	1
					ttggaagaGGTGgccca	504	520	512	-	0.829	0.75
	P$CCAF	Circadian control factors	P$EE.01	Evening element	ctcaaaAATAtcttt	230	244	237	+	0.987	1
					taaattAATAtcttt	258	272	265	+	0.92	1
					acataaAATAtccac	310	324	317	+	0.864	1
					ccaaaaAATAtccga	337	351	344	-	0.87	1
					tgaaaaAATAtccac	403	417	410	+	0.866	1
					tgggaaAATAtctag	525	539	532	-	0.993	1
					gccgaaAATAtcctg	543	557	550	-	0.856	1
	P$CGCG	Calmodulin binding / CGCG box binding proteins	P$ATSR1.01	Arabidopsis thaliana signal-responsive gene1, Ca2+/ calmodulin binding protein homolog to NtER1 (tobacco early ethylene-responsive gene)	gggCGCGtgaggagctc	100	116	108	+	0.876	1
	P$EREF	Ethylen respone element factors	P$WRI1.01	WRINKLED 1	cTCGGtgtcgtccatgtga	190	208	199	+	0.862	0.886
	P$ERSE	ER stress-response elements	P$ERSE_I.01	ERSE I (ER stress-response element I)-like motif	cccctaggacagagcCACG	168	186	177	+	0.866	1
	P$GBOX	Plant G-box/C-box bZIP proteins	P$BZIP911.01	bZIP transcription factor from Antirrhinum majus	aatgcgTGAAgtggcctgcat	26	46	36	-	0.826	0.75
			P$EMBP1.01	bZIP transcription factor implicated in ABA induced gene expression	accgagacACGTggctctgtc	175	195	185	-	1	1
			P$HBP1A.01	HBP-1a, suggested to be involved in the cell cycle-dependent expression	acagagcCACGtgtctcggtg	176	196	186	+	0.983	1
			P$BZIP910.02	bZIP transcription factor from Antirrhinum majus	agatctcattgcTGACgtgga	478	498	488	+	0.853	1
			P$UPRE.01	UPRE (unfolded protein response element) like motif	catgatCCACgtcagcaatga	483	503	493	-	0.964	1
			P$GBF1.01	bZIP protein G-Box binding factor 1	cattgctgACGTggatcatgt	484	504	494	+	0.988	1
			P$EMBP1.01	bZIP transcription factor implicated in ABA induced gene expression	atctagacACTTggaagaggt	510	530	520	-	0.847	0.75
	P$LREM	Light responsive element motif, not modulated by different light qualities	P$RAP22.01	RAP2.2, involved in carotenoid and tocopherol biosynthesis and in the expression of photosynthesis-related genes	ctATCTacgag	122	132	127	-	0.879	1
					agATCTaaagc	454	464	459	-	0.971	1
					atATCTagaca	522	532	527	-	0.902	1
	P$MYBS	MYB proteins with single DNA binding repeat	P$PHR1.01	Phosphate starvation response 1	atgaACATgcaggccac	20	36	28	+	0.848	0.75
			P$OSMYBS.01	Rice MYB proteins with single DNA binding domains, binding to the amylase element (TATCCA)	gcgagTATCcagcacga	75	91	83	+	0.823	1
					taaaaTATCcacatgaa	313	329	321	+	0.84	1
					aaaaaTATCcaccacca	406	422	414	+	0.823	1
	P$MYCL	Myc-like basic helix-loop-helix binding factors	P$OSIRO2.01	Rice iron-related transcription factor 2	ccgagaCACGtggctctgt	176	194	185	-	0.99	1
			P$PIL5.01	Phytochrome interacting factor3-like 5	cagagcCACGtgtctcggt	177	195	186	+	0.965	1
					atgatcCACGtcagcaatg	484	502	493	-	0.921	1
	P$SALT	Salt/drought responsive elements	P$ALFIN1.01	Zinc-finger protein in alfalfa roots, regulates salt tolerance	gtttgGTGGtggata	411	425	418	-	0.953	1
	P$TCPF	DNA-binding proteins with the plant specific TCP-domain	P$PCF2.01	TCP class I transcription factor	cacgcgCCCActg	96	108	102	-	0.892	1
			P$PCF5.01	TCP class II transcription factor	agtgGGCCccgcc	279	291	285	-	0.976	0.897
			P$PCF2.01	TCP class I transcription factor	gcggggCCCActc	280	292	286	+	0.999	1
					aggtggCCCAcat	501	513	507	-	0.89	1
GmTOC1	P$ABRE	ABA response elements	P$ABF1.03	ABA (abscisic acid) inducible transcriptional activator	tcaggtgaCGTGgccgg	98	114	106	+	0.988	1
			P$ABRE.01		cctttccACGTctccct	187	203	195	+	0.901	1
			P$ABF1.03		gagggagaCGTGgaaag	188	204	196	-	0.827	1
			P$ABF1.01		agtgcACACggggcgtg	215	231	223	-	0.828	1
	P$CCAF	Circadian control factors	P$EE.01	Evening element	atgaatAATAtctat	11	25	18	-	0.949	1
					gtctaaAATAtccca	35	49	42	-	0.859	1
	P$DREB	Dehydration responsive element binding factors	P$CRT_DRE.01	C-repeat/dehydration response element	cttcgCCGAcctctg	361	375	368	+	0.961	1		Place : Core motif of DRE/CRT (dehydration-responsive element/C-repeat) cis-acting element found in many genes in Arabidopsis and in rice; R=G/A; Os DREB1A bound to GCCGAC more preferentially than to ACCGAC whereas At DREB1A bound to both GCCGAC and ACCGAC efficiently; See S000402 (ACCGAC); Maize ZmDREB1A bound to DRE (Qin et al. 2004); HaDREB2 in Helianthus annuus (sunflower)(Diaz-Martin et al. …
	P$ERSE	ER stress-response elements	P$ERSE_I.01	ERSE I (ER stress-response element I)-like motif	ccctctttcctacgcCACG	200	218	209	+	0.793	1
	P$GBOX	Plant G-box/C-box bZIP proteins	P$HBP1A.01	HBP-1a, suggested to be involved in the cell cycle-dependent expression	agccggcCACGtcacctgaag	96	116	106	-	1	1
			P$BZIP911.01	bZIP transcription factor from Antirrhinum majus	ttcaggTGACgtggccggctc	97	117	107	+	1	1
			P$ABZ1.01	Anaerobic basic leucine zipper	agagggagACGTggaaaggaa	185	205	195	-	0.977	1
			P$HBP1A.01	HBP-1a, suggested to be involved in the cell cycle-dependent expression	tcctttcCACGtctccctctt	186	206	196	+	0.947	1
			P$OSBZ8.01	Oryza sativa bZIP protein 8	cacacgggGCGTggcgtagga	207	227	217	-	0.848	0.75
					cagtgcacACGGggcgtggcg	212	232	222	-	0.844	0.75
			P$HBP1B.01	Wheat bZIP transcription factor HBP1B (histone gene binding protein 1b)	ccccgcgcACGTtagctcacc	244	264	254	+	0.831	1
			P$BZIP910.02	bZIP transcription factor from Antirrhinum majus	aagggggtgagcTAACgtgcg	249	269	259	-	0.846	0.75
			P$HBP1B.01	Wheat bZIP transcription factor HBP1B (histone gene binding protein 1b)	gacggcgcACGTtagcagata	418	438	428	-	0.837	1
	P$HEAT	Heat shock factors	P$HSFA1A.01	Arabidopsis thaliana class A heat shock factor 1a	cagaacTTTCataaaaa	526	542	534	-	0.861	1
	P$LREM	Light responsive element motif, not modulated by different light qualities	P$RAP22.01	RAP2.2, involved in carotenoid and tocopherol biosynthesis and in the expression of photosynthesis-related genes	atATCTattaa	8	18	13	-	0.868	1
	P$MIIG	MYB IIG-type binding sites	P$ATMYB84.01	R2R3-type myb-like transcription factor (IIG-type binding site)	agggagtgGGTGgtc	140	154	147	-	0.838	1
			P$MYBC1.01	Maize C1 myb-domain protein	gagggGTAGttggtg	563	577	570	+	0.95	1
			P$PALBOXL.01	Cis-acting element conserved in various PAL and 4CL promoters	gggtagttGGTGagt	566	580	573	+	0.837	1
	P$MYBL	MYB-like proteins	P$CARE.01	CAACTC regulatory elements, GA-inducible	tctggatAGTTgggtag	125	141	133	-	0.862	1
			P$NTMYBAS1.01	Anther-specific myb gene from tobacco	gaggggtaGTTGgtgag	563	579	571	+	0.965	0.949
			P$MYBPH3.02	Myb-like protein of Petunia hybrida	ggtagtTGGTgagtgag	567	583	575	+	0.784	0.779
	P$MYBS	MYB proteins with single DNA binding repeat	P$MYBST1.01	MybSt1 (Myb Solanum tuberosum 1) with a single myb repeat	ccaactATCCagaccac	129	145	137	+	0.902	1
	P$MYCL	Myc-like basic helix-loop-helix binding factors	P$PIL5.01	Phytochrome interacting factor3-like 5	gccggcCACGtcacctgaa	97	115	106	-	0.928	1
					cctttcCACGtctccctct	187	205	196	+	0.892	1
	P$SALT	Salt/drought responsive elements	P$ALFIN1.02	Zinc-finger protein in alfalfa roots, regulates salt tolerance	ggaagggGGTGagct	257	271	264	-	0.961	1
					gaaaagcGGTGccta	288	302	295	-	0.959	1
GmZTL	P$CCAF	Circadian control factors	P$CCA1.01	Circadian clock associated 1	aacaaaaaAATCtac	72	86	79	+	0.968	1
			P$EE.01	Evening element	actacaAATAtattt	229	243	236	+	0.871	1
					ttttaaAATAtattt	234	248	241	-	0.902	1
					tacaaaAATAtattt	318	332	325	+	0.896	1
					tgggaaAATAtattt	323	337	330	-	0.902	1
	P$GAPB	GAP-Box (light response elements)	P$GAP.01	Cis-element in the GAPDH promoters conferring light inducibility	ccacATGTaaaagaa	459	473	466	+	0.89	0.769
					ggaaATGAatatgat	577	591	584	-	0.915	1
	P$LREM	Light responsive element motif, not modulated by different light qualities	P$RAP22.01	RAP2.2, involved in carotenoid and tocopherol biosynthesis and in the expression of photosynthesis-related genes	aaATCTactta	79	89	84	+	0.874	1
					tcATCTacttt	484	494	489	+	0.86	1
	P$MIIG	MYB IIG-type binding sites	P$PALBOXP.01	Putative cis-acting element in various PAL and 4CL gene promoters	aaGGGGtgagttgag	511	525	518	-	0.85	1
	P$MYBL	MYB-like proteins	P$MYBPH3.02	Myb-like protein of Petunia hybrida	ctctgtTAGTtaaaaaa	6	22	14	-	0.897	1
			P$AS1_AS2_I.01	AS1/AS2 repressor complex binding motif I	ttaactCTGTtagttaa	10	26	18	-	1	1
			P$MYBPH3.02	Myb-like protein of Petunia hybrida	taaattTAGTtttttta	104	120	112	-	0.792	1
			P$MYBPH3.02		tgtattTGGTtaagaga	305	321	313	-	0.784	0.779
			P$MYBPH3.02		ttgaggTTGTtccagaa	499	515	507	-	0.768	0.817
			P$CARE.01	CAACTC regulatory elements, GA-inducible	aggggtgAGTTgaggtt	508	524	516	-	0.867	1
	P$MYBS	MYB proteins with single DNA binding repeat	P$PHR1.01	Phosphate starvation response 1	tagaATATggagatact	215	231	223	+	0.848	1
			P$PHR1.01		atgaATATgatgatgag	571	587	579	-	0.848	1
	P$SALT	Salt/drought responsive elements	P$ALFIN1.02	Zinc-finger protein in alfalfa roots, regulates salt tolerance	agaaaggGGTGagtt	514	528	521	-	0.953	1
a The element sequence is shown in “sequence”, whereby the capital letters represent the element core.
bc The “start” and “end” positions correspond to the position of the cis-element on the promoter sequence.
d The “anchor” position corresponds to the position of the element core.
e The “strand” corresponds to the DNA strand position.
f The “matrix similarity score” reflects the similarity between our sequence and the matrix sequence in which a value of 1 corresponds to sequences with the most conserved nucleotides at each position of the matrix. A matrix similarity >0.80 was used as the threshold.
