# Supplementary material for: Diurnal Oscillations of Soybean Circadian Clock and Drought Responsive Genes
Source: PLoS One. 2014 Jan 27;9(1):e86402. doi: 10.1371/journal.pone.0086402 (PMC3903518; doi:10.1371/journal.pone.0086402)
Supplement: Table S2 — Putative cis -regulatory elements on drought-responsive genes. Putative cis-regulatory elements located in the promoter regions of soybean drought-responsive genes. (XLSX) [file pone.0086402.s005.xlsx]

## Sheet: Plan1
Gene	Matrix Family	Detailed Family Information	Matrix	Detailed Matrix Information	Sequence a	Start positionb	End positionc	Anchor positiond	Strande	Matrix sim.f	Core sim.
GmABAR
	P$ABRE	ABA response elements	P$ABF1.03	ABA (abscisic acid) inducible transcriptional activator	gtggatgaCATGtccta	217	233	225	-	0.823	0.75
					taagaccaCGTGaccaa	327	343	335	-	0.903	1
			P$ABRE.01	ABA response elements	tttggtcACGTggtctt	326	342	334	+	0.839	1
	P$CCAF	Circadian control factors	P$CCA1.01	Circadian clock associated 1	aaacaaaaAATCtca	35	49	42	+	0.994	1
			P$EE.01	Evening element	gggatgAATAtctca	74	88	81	-	0.904	1
	P$GAPB	GAP-Box (light response elements)	P$GAP.01	Cis-element in the GAPDH promoters conferring light inducibility	actaATTAaaaaaaa	288	302	295	-	0.898	0.808
	P$LREM	Light responsive element motif, not modulated by different light qualities	P$RAP22.01	RAP2.2, involved in carotenoid and tocopherol biosynthesis and in the expression of photosynthesis-related genes	aaATCTaaaag	5	15	10	+	0.99	1
					gaATCTatatc	20	30	25	+	0.888	1
					atATCTaaaaa	26	36	31	+	1	1
	P$MIIG	MYB IIG-type binding sites	P$PALBOXP.01	Putative cis-acting element in various PAL and 4CL gene promoters	gaGCGGttgttgaat	431	445	438	-	0.81	0.83
	P$MYBL	MYB-like proteins	P$AS1_AS2_I.01	AS1/AS2 repressor complex binding motif I	cactatCTGTtagtact	195	211	203	-	1	1
			P$MYBPH3.02	Myb-like protein of Petunia hybrida	gtcaatTAGTtaataaa	301	317	309	+	0.861	1
			P$WER.01	Myb-domain transcription factor werewolf	tatttacgGTTAgtggt	350	366	358	-	0.973	1
	P$MYBS	MYB proteins with single DNA binding repeat	P$ZMMRP1.01	Zea mays MYB-related protein 1 (transfer cell specific)	aggaatctaTATCtaaa	18	34	26	+	0.879	1
					atatctttcTATCtgtt	171	187	179	-	0.82	1
					tatttgctaTATCtttc	179	195	187	-	0.835	1
			P$OSMYBS.01	Rice MYB proteins with single DNA binding domains, binding to the amylase element (TATCCA)	tgagaTATTcatccctc	74	90	82	+	0.826	0.75
	P$MYCL	Myc-like basic helix-loop-helix binding factors	P$PIL5.01	Phytochrome interacting factor3-like 5	taagacCACGtgaccaaat	325	343	334	-	0.995	1
			P$OSIRO2.01	Rice iron-related transcription factor 2	tttggtCACGtggtcttaa	326	344	335	+	0.976	1
	P$DPBF	Dc3 promoter binding factors	P$DPBF.01	bZIP factors DPBF-1 and 2 (Dc3 promoter binding factor-1 and 2)	aCCACgtgacc	329	339	334	-	0.906	0.867
	P$GBOX	Plant G-box/C-box bZIP proteins	P$BZIP911.02	bZIP transcription factor from Antirrhinum majus	ggtggaTGACatgtcctagtt	214	234	224	-	0.869	1
			P$CPRF.01	Common plant regulatory factor (CPRF) from parsley	ttaagaccACGTgaccaaatg	324	344	334	-	0.983	1
			P$TAF1.01	Tobacco bZip transcription activator (TAF-1)	atttggtcACGTggtcttaat	325	345	335	+	0.988	1
GmAREB	P$ABRE	ABA response elements	P$ABRE.01	ABA response elements	ttgtcttACGTagcact	433	449	441	-	0.825	1
	P$CCAF	Circadian control factors	P$CCA1.01	Circadian clock associated 1	aaactacaAATCtat	278	292	285	-	0.865	1
	P$GBOX	Plant G-box/C-box bZIP proteins	P$HBP1B.01	Wheat bZIP transcription factor HBP1B (histone gene binding protein 1b)	tgagtgctACGTaagacaaag	431	451	441	+	0.836	1
	P$HEAT	Heat shock factors	P$HSFA1A.01	Arabidopsis thaliana class A heat shock factor 1a	agtaagCTTCtaaaagt	460	476	468	+	0.767	1
					gatgaaCTTCaggaact	500	516	508	+	0.772	1
					accaaaGTTCctgaagt	505	521	513	-	0.852	0.857
			P$HSE.01	Heat shock element	acgatacttttAGAAgc	465	481	473	-	0.864	1
	P$LREM	Light responsive element motif, not modulated by different light qualities	P$RAP22.01	RAP2.2, involved in carotenoid and tocopherol biosynthesis and in the expression of photosynthesis-related genes	aaATCTattat	275	285	280	-	0.858	1
					agATCTaacca	375	385	380	-	0.901	1
					tgATCTactta	416	426	421	+	0.86	1
	P$MYBL	MYB-like proteins	P$NTMYBAS1.01	Anther-specific myb gene from tobacco	agaaggttGTTAacttc	53	69	61	-	0.977	1
			P$WER.01	Myb-domain transcription factor werewolf	tttatatgGTTAgatct	369	385	377	+	0.897	1
					aacattcaGTTAgaagg	64	80	72	-	0.938	1
			P$MYBPH3.02	Myb-like protein of Petunia hybrida	tcagatTAGTtaaaatt	152	168	160	-	0.77	1
					attaatTAGTtaaaaac	289	305	297	-	0.862	1
			P$GAMYB.01	GA-regulated myb gene from barley	gtggggtgGTTAtctcc	525	541	533	-	0.978	1
	P$MYBS	MYB proteins with single DNA binding repeat	P$ZMMRP1.01	Zea mays MYB-related protein 1 (transfer cell specific)	ttatctcttTATCgaat	170	186	178	-	0.873	1
	P$SALT	Salt/drought responsive elements	P$ALFIN1.02	Zinc-finger protein in alfalfa roots, regulates salt tolerance	caagtggGGTGgtta	530	544	537	-	0.973	1
GmDREB1	P$GAPB	GAP-Box (light response elements)	P$GAP.01	Cis-element in the GAPDH promoters conferring light inducibility	caaaATTAaaaatat	266	280	273	+	0.889	0.808
					tgaaATGAaaatagt	583	597	590	-	0.88	1
	P$LREM	Light responsive element motif, not modulated by different light qualities	P$RAP22.01	RAP2.2, involved in carotenoid and tocopherol biosynthesis and in the expression of photosynthesis-related genes	gaATCTatatt	6	16	11	+	0.888	1
					cgATCTaaatt	359	369	364	+	0.961	1
	P$MYBL	MYB-like proteins	P$MYBPH3.02	Myb-like protein of Petunia hybrida	tttaatTAGTtgaaaaa	101	117	109	+	0.796	1
					ttaattTAGTttttaaa	158	174	166	-	0.786	1
					ttaaaacaTTTAtagaa	212	228	220	-	0.812	0.75
					aaaatacgGTCAatcaa	285	301	293	+	0.802	0.75
			P$AS1_AS2_I.01	AS1/AS2 repressor complex binding motif I	tcgcagCTGTtatatag	565	581	573	+	1	1
	P$MYBS	MYB proteins with single DNA binding repeat	P$PHR1.01	Phosphate starvation response 1	ttgtATATtcataaatt	252	268	260	-	0.944	1
					atgaATATacaaaatta	257	273	265	+	0.979	1
	P$MYCL	Myc-like basic helix-loop-helix binding factors	P$MYCRS.01	Myc recognition sequences	ttaattcATGTgtttatta	226	244	235	-	0.942	0.864
			P$ICE.01	ICE (inducer of CBF expression 1), AtMYC2 (rd22BP1)	aggaaACACttgtttaccc	503	521	512	-	0.985	0.955
					ggtaaACAAgtgtttcctg	504	522	513	+	0.973	0.955
	P$NACF	Plant specific NAC [NAM (no apical meristem), ATAF172, CUC2 (cup-shaped cotyledons 2)] transcription factors	P$ANAC019.01	Arabidopsis NAC domain containing protein 19	gaaaTACGaaaagaa	400	414	407	-	0.987	1
				Transcription factor NAC2	gactCAGGaaacact	512	526	519	-	0.862	0.803
	P$SPF1	Sweet potato DNA-binding factor with two WRKY-domains	P$SP8BF.01	DNA-binding protein of sweet potato that binds to the SP8a (ACTGTGTA) and SP8b (TACTATT) sequences of sporamin and beta-amylase genes	aaTACTatatttt	195	207	201	+	0.924	1
					acTACTatgctat	319	331	325	-	0.917	1
					agTACTataaaaa	329	341	335	+	0.919	1
					acTACTatgactt	431	443	437	-	0.939	1
					agTACTatataac	573	585	579	-	0.919	1
					agTACTattttca	580	592	586	+	0.986	1
	P$WBXF	W Box family	P$WRKY11.01	Calmodulin binding WRKY transcription factor 11	attgaTTGAccgtattt	286	302	294	-	0.973	1
					gaccaTTGActactatg	435	451	443	-	0.962	1
			P$ERE.01	Elicitor response element	ggaaaaTGACcattgac	442	458	450	-	0.906	1
GmDREB2 (Glyma05)	P$ABRE	ABA response elements	P$ABRE.01	ABA response elements	gactgacACGTgtaagg	279	295	287	+	0.879	1
					accttacACGTgtcagt	280	296	288	-	0.95	1
	P$CCAF	Circadian control factors	P$EE.01	Evening element	ttaataAATAtatta	241	255	248	+	0.88	1
	P$CE1F	Coupling element 1 binding factors	P$SBOX.01	Sugar and ABA responsive element conserved in several rbcS promoters	cttcCACCtcaac	437	449	443	+	0.877	1
	P$EREF	Ethylen respone element factors	P$WRI1.01	WRINKLED 1	aGCGAagctcgcaaagtga	492	510	501	+	0.908	0.987
	P$ERSE	ER stress-response elements	P$ERSE_I.01	ERSE I (ER stress-response element I)-like motif	ccagtacatgactgaCACG	270	288	279	+	0.885	1
					ccaaacagcaccttaCACG	287	305	296	-	0.847	1
					cctataggaaaatgcCACC	344	362	353	-	0.811	0.75
	P$MYBS	MYB proteins with single DNA binding repeat	P$TAMYB80.01	MYB protein from wheat	ggtaATATacctcattc	325	341	333	-	0.836	1
					aggtATATtacctaggt	330	346	338	+	0.837	1
			P$PHR1.01	Phosphate starvation response 1	aggaAAATgccacctag	341	357	349	-	0.848	0.75
			P$HVMCB1.01	Hordeum vulgare Myb-related CAB-promoter-binding protein 1	atggctATCCtatagga	354	370	362	-	0.94	1
	P$MYCL	Myc-like basic helix-loop-helix binding factors	P$ICE.01	ICE (inducer of CBF expression 1), AtMYC2 (rd22BP1)	ttaaaACAAttgcttaaat	130	148	139	-	0.979	0.955
					accttACACgtgtcagtca	278	296	287	-	0.956	0.955
					ggtggACATttgccagtca	305	323	314	+	0.959	1
					gagccACACttggtttata	457	475	466	-	0.967	0.955
			P$PIL5.01	Phytochrome interacting factor3-like 5	gactgaCACGtgtaaggtg	279	297	288	+	0.957	1
	P$GBOX	Plant G-box/C-box bZIP proteins	P$CPRF.01	Common plant regulatory factor (CPRF) from parsley	caccttacACGTgtcagtcat	277	297	287	-	0.986	1
			P$GBF1.01	bZIP protein G-Box binding factor 1	tgactgacACGTgtaaggtgc	278	298	288	+	0.976	1
			P$ROM.01	Regulator of MAT (ROM1, ROM2)	caacttCCACctcaacatgag	434	454	444	+	0.863	1
GmDREB2 Glyma08	P$ABRE	ABA response elements	P$ABRE.01	ABA response elements	gattgacACGTgtaagg	289	305	297	+	0.912	1
					accttacACGTgtcaat	290	306	298	-	0.95	1
			P$ABF1.03	ABA (abscisic acid) inducible transcriptional activator	gaagttgaCGCGgcaag	400	416	408	+	0.857	0.75
	P$CCAF	Circadian control factors	P$EE.01	Evening element	agtttaAATAtgtat	111	125	118	-	0.865	1
					ataataAATAtatat	233	247	240	+	0.875	1
	P$ERSE	ER stress-response elements	P$ERSE_I.01	ERSE I (ER stress-response element I)-like motif	ccagcacatgattgaCACG	280	298	289	+	0.812	1
					cctataggaaaaggcCACC	353	371	362	-	0.808	0.75
	P$GBOX	Plant G-box/C-box bZIP proteins	P$CPRF.01	Common plant regulatory factor (CPRF) from parsley	taccttacACGTgtcaatcat	287	307	297	-	0.986	1
			P$GBF1.01	bZIP protein G-Box binding factor 1	tgattgacACGTgtaaggtaa	288	308	298	+	0.976	1
			P$BZIP910.01	bZIP transcription factor from Antirrhinum majus	tgaagtTGACgcggcaagtga	399	419	409	+	0.857	1
					tgttgaTGAGgtggaagttgc	442	462	452	-	0.812	0.75
	P$MIIG	MYB IIG-type binding sites	P$PALBOXP.01	Putative cis-acting element in various PAL and 4CL gene promoters	tgGGGGtggggtata	584	598	591	-	0.821	1
	P$MYBL	MYB-like proteins	P$GAMYB.01	GA-regulated myb gene from barley	ttaatgttGTTAtttca	165	181	173	+	0.925	1
					ccgtgatgGTTAtccta	368	384	376	-	0.931	1
			P$MYBPH3.01	Myb-like protein of Petunia hybrida	cccaaacaGTTAcctta	301	317	309	-	0.93	1
	P$MYBS	MYB proteins with single DNA binding repeat	P$ZMMRP1.01	Zea mays MYB-related protein 1 (transfer cell specific)	atatatataTATTtatt	235	251	243	-	0.807	0.778
					atatatataTATAttta	237	253	245	-	0.794	0.778
					aaatatataTATAtata	238	254	246	+	0.807	0.778
					atatatataTATAtatt	239	255	247	-	0.807	0.778
					atatatataTATAtata	240	256	248	+	0.807	0.778
					atatatataTATAtata	241	257	249	-	0.807	0.778
					atatatataTATAtata	242	258	250	+	0.807	0.778
					atatatataTATAtata	243	259	251	-	0.807	0.778
					atatatataTATAtata	244	260	252	+	0.807	0.778
					atatatataTATAtata	245	261	253	-	0.807	0.778
					atatatataTATAtata	246	262	254	+	0.807	0.778
					atatatataTATAtata	247	263	255	-	0.807	0.778
					atatatataTATAtatt	248	264	256	+	0.807	0.778
					taatatataTATAtata	249	265	257	-	0.807	0.778
					atatatataTATAttaa	250	266	258	+	0.794	0.778
			P$HVMCB1.01	Hordeum vulgare Myb-related CAB-promoter-binding protein 1	atggttATCCtatagga	363	379	371	-	0.946	1
	P$MYCL	Myc-like basic helix-loop-helix binding factors	P$MYCRS.01	Myc recognition sequences	accttacACGTgtcaatca	288	306	297	-	0.978	1
			P$PIL5.01	Phytochrome interacting factor3-like 5	gattgaCACGtgtaaggta	289	307	298	+	0.957	1
			P$ICE.01	ICE (inducer of CBF expression 1), AtMYC2 (rd22BP1)	ggtggACATttggcagtca	316	334	325	+	0.953	1
GmDREB3 Glyma13	P$ABRE	ABA response elements	P$ABF1.03	ABA (abscisic acid) inducible transcriptional activator	agtgggcaCGTGtcttc	273	289	281	+	0.884	1
			P$ABF1.01		agaagACACgtgcccac	274	290	282	-	0.905	1
					gaaggACACgcgccgct	302	318	310	-	0.837	1
	P$CE3S	Coupling element 3 sequence	P$CE3.01	Coupling element 3 (CE3), non-ACGT ABRE	agaagaCACGtgcccactc	272	290	281	-	0.794	0.75
					agtgggCACGtgtcttctg	273	291	282	+	0.784	0.75
					cagcggCGCGtgtccttct	301	319	310	+	0.911	1
	P$DREB	Dehydration responsive element binding factors	P$CRT_DRE.01	C-repeat/dehydration response element	aaacaCCGAcgggag	260	274	267	+	0.948	1
	P$ERSE	ER stress-response elements	P$ERSE_I.01	ERSE I (ER stress-response element I)-like motif	ccaatgagagaaggaCACG	309	327	318	-	0.912	1
	P$GAPB	GAP-Box (light response elements)	P$GAP.01	Cis-element in the GAPDH promoters conferring light inducibility	aaaaATGAagacaaa	87	101	94	+	0.967	1
					gaaaATGAagagaag	554	568	561	-	0.951	1
	P$GBOX	Plant G-box/C-box bZIP proteins	P$CPRF.01	Common plant regulatory factor (CPRF) from parsley	cagaagacACGTgcccactcc	271	291	281	-	0.971	1
					gagtgggcACGTgtcttctgc	272	292	282	+	0.975	1
			P$TGA1.01	Arabidopsis leucine zipper protein TGA1	ttgtcaTGACgcaagacagct	349	369	359	-	0.922	1
			P$HBP1B.01	Wheat bZIP transcription factor HBP1B (histone gene binding protein 1b)	gctgtcttGCGTcatgacaag	350	370	360	+	0.833	0.795
	P$HEAT	Heat shock factors	P$HSE.01	Heat shock element	acaagaaatcaAGAAtc	366	382	374	+	0.821	1
					gagaagagaagAGAAgt	538	554	546	-	0.85	1
					gagaagagaagAGAAga	543	559	551	-	0.85	1
					atgaagagaagAGAAga	548	564	556	-	0.839	1
					tagaagattagAGAAaa	585	601	593	-	0.91	1
	P$MIIG	MYB IIG-type binding sites	P$PALBOXL.01	Cis-acting element conserved in various PAL and 4CL promoters	gtgtgtttGGTGaga	523	537	530	-	0.894	1
	P$MYBL	MYB-like proteins	P$MYBPH3.01	Myb-like protein of Petunia hybrida	gaaaaaacGTTAgcttg	171	187	179	+	0.824	1
					acgggtTAGTttacgct	383	399	391	-	0.816	1
					ttagcgcgGTTAattgg	434	450	442	-	0.808	1
	P$MYBS	MYB proteins with single DNA binding repeat	P$HVMCB1.01	Hordeum vulgare Myb-related CAB-promoter-binding protein 1	aaacttATCCactaacc	99	115	107	+	0.958	1
	P$MYCL	Myc-like basic helix-loop-helix binding factors	P$MYCRS.01	Myc recognition sequences	agaagacACGTgcccactc	272	290	281	-	0.985	1
			P$PIL5.01	Phytochrome interacting factor3-like 5	agtgggCACGtgtcttctg	273	291	282	+	0.952	1
GmDREB3 Glyma14	P$ABRE	ABA response elements	P$ABF1.03	ABA (abscisic acid) inducible transcriptional activator	agtgggcaCGTGtcttc	270	286	278	+	0.884	1
			P$ABF1.01		agaagACACgtgcccac	271	287	279	-	0.905	1
	P$CCAF	Circadian control factors	P$EE.01	Evening element	tttaatAATAtatat	26	40	33	+	0.858	1
	P$CE3S	Coupling element 3 sequence	P$CE3.01	Coupling element 3 (CE3), non-ACGT ABRE	agaagaCACGtgcccactc	269	287	278	-	0.794	0.75
					agtgggCACGtgtcttctg	270	288	279	+	0.784	0.75
					agcagcGGCGtgtcctcct	300	318	309	+	0.82	0.75
	P$ERSE	ER stress-response elements	P$ERSE_I.01	ERSE I (ER stress-response element I)-like motif	ccaatgggaggaggaCACG	308	326	317	-	0.894	1
	P$GBOX	Plant G-box/C-box bZIP proteins	P$CPRF.01	Common plant regulatory factor (CPRF) from parsley	cagaagacACGTgcccactcc	268	288	278	-	0.971	1
					gagtgggcACGTgtcttctgc	269	289	279	+	0.975	1
			P$TGA1.01	Arabidopsis leucine zipper protein TGA1	tcgtgaTGACgcaagacagct	348	368	358	-	0.923	1
	P$HEAT	Heat shock factors	P$HSE.01	Heat shock element	gagaagtgagaAGAAga	581	597	589	-	0.813	1
	P$MYBL	MYB-like proteins	P$MYBPH3.01	Myb-like protein of Petunia hybrida	aaaaaaagGTTAgcttg	168	184	176	+	0.846	1
					aggggtTAGTtttcgct	374	390	382	-	0.819	1
			P$AS1_AS2_I.01	AS1/AS2 repressor complex binding motif I	ttagcgCTGTtaatcgg	432	448	440	-	1	1
	P$MYCL	Myc-like basic helix-loop-helix binding factors	P$MYCRS.01	Myc recognition sequences	agaagacACGTgcccactc	269	287	278	-	0.985	1
			P$PIL5.01	Phytochrome interacting factor3-like 5	agtgggCACGtgtcttctg	270	288	279	+	0.952	1
GmGOLS	P$ABRE	ABA response elements	P$ABF1.01	ABA (abscisic acid) inducible transcriptional activator	tgggtCCAAgtggcgag	90	106	98	+	0.869	0.75
					cgtgactgCGTGgcatg	138	154	146	+	0.849	1
					tttggACACgtggcaaa	281	297	289	+	1	1
					cgtgcctaCGTGacatt	558	574	566	+	0.898	1
			P$ABRE.01	ABA response elements	gtttgccACGTgtccaa	282	298	290	-	0.964	1
	P$CCAF	Circadian control factors	P$EE.01	Evening element	catggcAATAtctaa	166	180	173	-	0.899	1
	P$CE3S	Coupling element 3 sequence	P$CE3.01	Coupling element 3 (CE3), non-ACGT ABRE	ggtcacCGAGtgtcagcat	120	138	129	-	0.778	0.75
					cgtgacTGCGtggcatgtg	138	156	147	+	0.785	0.75
					gtttgcCACGtgtccaaat	280	298	289	-	0.784	0.75
					tttggaCACGtggcaaaca	281	299	290	+	0.79	0.75
	P$EREF	Ethylen respone element factors	P$ANT.01	ANT (Arabidopsis protein AINTEGUMENTA), member of the plant-specific family of AP2/EREBP-transcription factors	actacggtTCCCgcggtca	212	230	221	+	0.827	1
	P$GBOX	Plant G-box/C-box bZIP proteins	P$HBP1A.01	HBP-1a, suggested to be involved in the cell cycle-dependent expression	tgtttgcCACGtgtccaaatt	279	299	289	-	0.983	1
			P$EMBP1.01	bZIP transcription factor implicated in ABA induced gene expression	atttggacACGTggcaaacat	280	300	290	+	1	1
			P$ROM.01	Regulator of MAT (ROM1, ROM2)	ccatccCCACctcatttatac	360	380	370	+	0.868	1
			P$OSBZ8.01	Oryza sativa bZIP protein 8	gtgggtccAAGTggcgagacc	89	109	99	+	0.849	0.75
					gcgtgcctACGTgacattcct	557	577	567	+	0.899	1
	P$HEAT	Heat shock factors	P$HSFA1A.01	Arabidopsis thaliana class A heat shock factor 1a	ttgaacTTTCgcacaat	38	54	46	-	0.759	1
				Arabidopsis thaliana class A heat shock factor 1a	gcgaaaGTTCaagagtt	43	59	51	+	0.84	0.857
			P$HSFA1A.01	Arabidopsis thaliana class A heat shock factor 1a	gggaagGTTCtggaaaa	234	250	242	-	0.909	0.857
			P$HSE.01	Heat shock element	tagaagagactAGAAta	186	202	194	-	0.914	1
					gagagtaatgcAGAAgt	420	436	428	-	0.842	1
	P$LREM	Light responsive element motif, not modulated by different light qualities	P$RAP22.01	RAP2.2, involved in carotenoid and tocopherol biosynthesis and in the expression of photosynthesis-related genes	atATCTaagtc	163	173	168	-	0.936	1
	P$MIIG	MYB IIG-type binding sites	P$PALBOXL.01	Cis-acting element conserved in various PAL and 4CL promoters	aaagtgttGGTGagt	455	469	462	-	0.837	1
				Putative cis-acting element in various PAL and 4CL gene promoters	gtGGGGatggtgtga	355	369	362	-	0.824	1
			P$ATMYB84.01	R2R3-type myb-like transcription factor (IIG-type binding site)	agggggtgGGTGtgt	381	395	388	-	0.924	1
			P$ACTYP.01	AC-type motifs, MYB46/MYB83-responsive elements	gttttGTTGgtggag	402	416	409	-	1	1
	P$MYBL	MYB-like proteins	P$CARE.01	CAACTC regulatory elements, GA-inducible	gttcaagAGTTgtttga	49	65	57	+	0.845	1
			P$MYBPH3.01	Myb-like protein of Petunia hybrida	cggaaacgGTGActacg	581	597	589	+	0.821	0.75
	P$MYCL	Myc-like basic helix-loop-helix binding factors	P$OSIRO2.01	Rice iron-related transcription factor 2	tctcgcCACTtggacccac	89	107	98	-	0.851	0.75
			P$MYCRS.01	Myc recognition sequences	gtttgccACGTgtccaaat	280	298	289	-	0.985	1
					tttggacACGTggcaaaca	281	299	290	+	0.973	1
			P$ICE.01	ICE (inducer of CBF expression 1), AtMYC2 (rd22BP1)	tggttACATttgatcatgc	323	341	332	-	0.988	1
	P$SALT	Salt/drought responsive elements	P$ALFIN1.02	Zinc-finger protein in alfalfa roots, regulates salt tolerance	taaatgaGGTGggga	363	377	370	-	0.981	1
					gggagggGGTGggtg	384	398	391	-	0.967	1
	P$TCPF	DNA-binding proteins with the plant specific TCP-domain	P$PCF2.01	TCP class I transcription factor	cttggaCCCActt	87	99	93	-	0.992	1
GmPP2C	P$CCAF	Circadian control factors	P$EE.01	Evening element	atattaAATAtttat	115	129	122	+	0.865	1
					aaaataAATAtttaa	118	132	125	-	0.872	1
					tttcaaAATAtttga	148	162	155	+	0.895	1
					tattcaAATAttttg	151	165	158	-	0.861	1
			P$CCA1.01	Circadian clock associated 1	agaaacaaAATCaat	186	200	193	+	0.851	1
					tataacacAATCttg	213	227	220	+	0.852	1
	P$IBOX	Plant I-Box sites	P$IBOX.01	I-Box in rbcS genes and other light regulated genes	aatatAATAagattaat	89	105	97	-	0.823	0.75
					aaaaaGAAAaggagaaa	130	146	138	-	0.813	0.75
					caaaaGAAAaggctcaa	254	270	262	+	0.831	0.75
	P$WBXF	W Box family	P$ERE.01	Elicitor response element	caatctTGACcctttat	220	236	228	+	0.899	1
					ccaatcTGACctagaac	435	451	443	+	0.921	1
			P$WRKY.01	WRKY plant specific zinc-finger-type factor associated with pathogen defence, W box	cttctTTGAccacctta	317	333	325	-	0.977	1
					gaattTTGActgaagac	537	553	545	+	0.943	1
			P$WRKY11.01	Calmodulin binding WRKY transcription factor 11	acttgTTGActttatcg	42	58	50	-	0.964	1
					taaaaTTGActgtgtga	338	354	346	+	0.94	1
	P$GBOX	Plant G-box/C-box bZIP proteins	P$BZIP911.02	bZIP transcription factor from Antirrhinum majus	gaggggTGAGgtgtttataaa	470	490	480	-	0.76	0.75
GmRAB18	P$ABRE	ABA response elements	P$ABRE.01	ABA response elements	tattttgACGTgagtat	27	43	35	-	0.828	1
					agtccacACGTgtcaag	307	323	315	+	0.926	1
					gcttgacACGTgtggac	308	324	316	-	0.891	1
					aaccaacACGTgtccat	365	381	373	+	0.885	1
					acgcagcACGTgtcaga	409	425	417	+	0.87	1
			P$ABF1.01	ABA (abscisic acid) inducible transcriptional activator	catggACACgtgttggt	366	382	374	-	0.865	1
					tccatgcaCGTGgcagc	377	393	385	+	0.869	1
					gtctgACACgtgctgcg	410	426	418	-	0.829	1
	P$CCAF	Circadian control factors	P$EE.01	Evening element	cgtcaaAATAttttt	34	48	41	+	0.892	1
					atcaaaAATAttttg	37	51	44	-	0.888	1
			P$CCA1.01	Circadian clock associated 1	agcataaaAATCtgg	443	457	450	-	0.93	1
	P$CE1F	Coupling element 1 binding factors	P$SBOX.01	Sugar and ABA responsive element conserved in several rbcS promoters	aattCACAtccat	252	264	258	+	0.917	0.783
	P$CE3S	Coupling element 3 sequence	P$CE3.01	Coupling element 3 (CE3), non-ACGT ABRE	agtccaCACGtgtcaagcc	307	325	316	+	0.776	0.75
					aaccaaCACGtgtccatgc	365	383	374	+	0.771	0.75
					acgtgcTGCGtggcgttga	401	419	410	-	0.795	0.75
	P$DREB	Dehydration responsive element binding factors	P$CRT_DRE.01	C-repeat/dehydration response element	tgttaCCGActctgg	230	244	237	-	0.903	1
	P$GBOX	Plant G-box/C-box bZIP proteins	P$CPRF.01	Common plant regulatory factor (CPRF) from parsley	gagtccacACGTgtcaagcca	306	326	316	+	0.978	1
					tagctgccACGTgcatggaca	375	395	385	-	0.974	1
					gtccatgcACGTggcagctac	376	396	386	+	0.993	1
					agtctgacACGTgctgcgtgg	407	427	417	-	0.964	1
					cacgcagcACGTgtcagactt	408	428	418	+	0.973	1
			P$GBF1.01	bZIP protein G-Box binding factor 1	ggcttgacACGTgtggactct	305	325	315	-	0.976	1
					gcatggacACGTgttggtttc	363	383	373	-	0.976	1
					aaaccaacACGTgtccatgca	364	384	374	+	0.977	1
			P$HBP1B.01	Wheat bZIP transcription factor HBP1B (histone gene binding protein 1b)	ttatactcACGTcaaaatatt	25	45	35	+	0.906	1
			P$OSBZ8.01	Oryza sativa bZIP protein 8	cacgtgctGCGTggcgttgag	400	420	410	-	0.848	0.75
			P$TGA1.01	Arabidopsis leucine zipper protein TGA1	atatttTGACgtgagtataac	24	44	34	-	0.964	1
	P$MIIG	MYB IIG-type binding sites	P$ACTYP.01	AC-type motifs, MYB46/MYB83-responsive elements	tagttGTTGttggtt	549	563	556	-	0.945	1
	P$MYBL	MYB-like proteins	P$GAMYB.01	GA-regulated myb gene from barley	taagcggtGTTAccgac	235	251	243	-	0.912	1
			P$CARE.01	CAACTC regulatory elements, GA-inducible	ttgccatAGTTgttgtt	553	569	561	-	0.841	1
	P$MYBS	MYB proteins with single DNA binding repeat	P$ZMMRP1.01	Zea mays MYB-related protein 1 (transfer cell specific)	ttgaatcttTATCaaaa	45	61	53	-	0.811	1
			P$MYBST1.01	MybSt1 (Myb Solanum tuberosum 1) with a single myb repeat	acacttATCCaaatttt	284	300	292	+	0.955	1
					gactctATCCaaaattt	294	310	302	-	0.958	1
			P$OSMYBS.01	Rice MYB proteins with single DNA binding domains, binding to the amylase element (TATCCA)	acacgTGTCcatgcacg	370	386	378	+	0.859	0.75
	P$MYCL	Myc-like basic helix-loop-helix binding factors	P$ICE.01	ICE (inducer of CBF expression 1), AtMYC2 (rd22BP1)	caaatACAAatgatcaaaa	125	143	134	+	0.973	0.955
					catggACACgtgttggttt	364	382	373	-	0.967	0.955
					gtctgACACgtgctgcgtg	408	426	417	-	0.961	0.955
			P$MYCRS.01	Myc recognition sequences	gcttgacACGTgtggactc	306	324	315	-	0.98	1
					agtccacACGTgtcaagcc	307	325	316	+	0.978	1
					aaccaacACGTgtccatgc	365	383	374	+	0.973	1
			P$OSIRO2.01	Rice iron-related transcription factor 2	tccatgCACGtggcagcta	377	395	386	+	0.95	1
			P$PIL5.01	Phytochrome interacting factor3-like 5	tatactCACGtcaaaatat	26	44	35	+	0.914	1
					agctgcCACGtgcatggac	376	394	385	-	0.957	1
					acgcagCACGtgtcagact	409	427	418	+	0.95	1
	P$WBXF	W Box family	P$WRKY.01	WRKY plant specific zinc-finger-type factor associated with pathogen defence, W box	atattTTGAcgtgagta	28	44	36	-	0.926	1
					acaatTTGAcaaagata	194	210	202	-	0.921	1
			P$WRKY11.01	Calmodulin binding WRKY transcription factor 11	actccTTGAccagattt	434	450	442	+	0.957	1
	P$WNAC	Wheat NAC-domain transcription factors	P$TANAC69.01	Wheat NAC-domain DNA binding factor	gacgtgagtatAACGtttacaaa	15	37	26	-	0.709	0.812
					aacgttatactCACGtcaaaata	21	43	32	+	0.777	0.896
GmRemorin	P$CCAF	Circadian control factors	P$EE.01	Evening element	agaaatAATAtataa	281	295	288	-	0.863	1
					tcagaaAATAttttg	295	309	302	+	0.894	1
					aagcaaAATAttttc	298	312	305	-	0.892	1
					gttaaaAATAttttt	408	422	415	+	0.896	1
					tttaaaAATAttttt	411	425	418	-	0.896	1
	P$ERSE	ER stress-response elements	P$ERSE_I.01	ERSE I (ER stress-response element I)-like motif	ccaagaatagaaataCACG	198	216	207	+	0.839	1
	P$HEAT	Heat shock factors	P$HSE.01	Heat shock element	aggagacattaAGAAga	159	175	167	+	0.834	1
			P$HSFA1A.01	Arabidopsis thaliana class A heat shock factor 1a	ttgaccTTTCgtgtatt	209	225	217	-	0.767	1
	P$LREM	Light responsive element motif, not modulated by different light qualities	P$RAP22.01	RAP2.2, involved in carotenoid and tocopherol biosynthesis and in the expression of photosynthesis-related genes	gcATCTaagcc	375	385	380	-	0.897	1
	P$MIIG	MYB IIG-type binding sites	P$PALBOXP.01	Putative cis-acting element in various PAL and 4CL gene promoters	gaGGGGtgagtgtag	551	565	558	-	0.827	1
			P$P_ACT.01	Maize activator P of flavonoid biosynthetic genes	ttttGGTTggttttt	643	657	650	-	0.974	0.967
	P$MYBL	MYB-like proteins	P$GAMYB.01	GA-regulated myb gene from barley	acttgttgGTTAgtctg	14	30	22	+	0.916	1
			P$AS1_AS2_I.01	AS1/AS2 repressor complex binding motif I	gttagtCTGTtattata	22	38	30	+	1	1
			P$CARE.01	CAACTC regulatory elements, GA-inducible	ttaaatgAGTTgctata	125	141	133	+	0.877	1
			P$MYBPH3.02	Myb-like protein of Petunia hybrida	ctttgtTTGTtgagtcc	226	242	234	-	0.766	0.817
					gaaaaactTTTAttccc	242	258	250	+	0.813	0.75
					taggttTAGTtactcat	315	331	323	-	0.775	1
					aaaaaactCTTAaaagc	462	478	470	+	0.817	0.75
			P$NTMYBAS1.01	Anther-specific myb gene from tobacco	gtgaggttGTTAttaat	577	593	585	-	0.97	1
	P$MYBS	MYB proteins with single DNA binding repeat	P$TAMYB80.01	MYB protein from wheat	ttatATATtccttcatt	354	370	362	+	0.847	1
			P$HVMCB1.01	Hordeum vulgare Myb-related CAB-promoter-binding protein 1	aaactcATCCactgcat	382	398	390	-	0.941	1
			P$OSMYBS.01	Rice MYB proteins with single DNA binding domains, binding to the amylase element (TATCCA)	ctttgTATCcaaactca	392	408	400	-	0.834	1
			P$ZMMRP1.01	Zea mays MYB-related protein 1 (transfer cell specific)	ccccatctcTATCatgt	527	543	535	+	0.834	1
	P$MYCL	Myc-like basic helix-loop-helix binding factors	P$ICE.01	ICE (inducer of CBF expression 1), AtMYC2 (rd22BP1)	accacACACatgatagaga	532	550	541	-	0.961	0.955
GmSNK2	P$ERSE	ER stress-response elements	P$ERSE_I.01	ERSE I (ER stress-response element I)-like motif	ccaaatccagtggtcCACG	288	306	297	+	0.883	1
	P$GBOX	Plant G-box/C-box bZIP proteins	P$GBF1.01	bZIP protein G-Box binding factor 1	ttggattgACGTggtccggcg	305	325	315	-	0.987	1
			P$UPRE.01	UPRE (unfolded protein response element) like motif	gccggaCCACgtcaatccaaa	306	326	316	+	0.929	1
	P$HEAT	Heat shock factors	P$HSFA1A.01	Arabidopsis thaliana class A heat shock factor 1a	atcaccCTTCatgaatc	7	23	15	+	0.776	1
			P$HSE.01	Heat shock element	agaaagagaccAGAAtg	258	274	266	-	0.821	1
					ccgaaattcccAGAAcc	544	560	552	-	0.86	1
	P$IBOX	Plant I-Box sites	P$IBOX.01	I-Box in rbcS genes and other light regulated genes	aaaaaAATAagacgaaa	428	444	436	-	0.814	0.75
	P$LREM	Light responsive element motif, not modulated by different light qualities	P$RAP22.01	RAP2.2, involved in carotenoid and tocopherol biosynthesis and in the expression of photosynthesis-related genes	gcATCTagaga	103	113	108	+	0.878	1
	P$MIIG	MYB IIG-type binding sites	P$NTLIM1.01	LIM domain protein binding to a PAL-box like sequence	tgagtttttgGTGGt	212	226	219	-	0.883	1
			P$P_ACT.01	Maize activator P of flavonoid biosynthetic genes	ttttGGTTggtgacc	227	241	234	+	0.974	0.967
			P$MYBC1.01	Maize C1 myb-domain protein	agttgGTGGgtaaag	273	287	280	-	0.927	0.825
			P$ACTYP.01	AC-type motifs, MYB46/MYB83-responsive elements	ttggaGTTGgtgggt	277	291	284	-	1	1
	P$MYBL	MYB-like proteins	P$CARE.01	CAACTC regulatory elements, GA-inducible	tctgatgAGTTggatat	188	204	196	-	0.844	1
					gatttggAGTTggtggg	278	294	286	-	0.854	1
			P$MYBPH3.02	Myb-like protein of Petunia hybrida	ttcagcTTGTtgtttgg	390	406	398	+	0.767	0.817
					aaaaaaccGTTTttgca	411	427	419	-	0.837	0.75
					caaaaacgGTTTttttt	413	429	421	+	0.841	0.75
	P$MYBS	MYB proteins with single DNA binding repeat	P$HVMCB1.01	Hordeum vulgare Myb-related CAB-promoter-binding protein 1	gcacatATCCaactcat	184	200	192	+	0.952	1
	P$MYCL	Myc-like basic helix-loop-helix binding factors	P$PIL5.01	Phytochrome interacting factor3-like 5	ccggacCACGtcaatccaa	307	325	316	+	0.929	1
	P$TCPF	DNA-binding proteins with the plant specific TCP-domain	P$ATTCP20.01	TCP class I transcription factor (Arabidopsis)	cctgGCCCaacac	476	488	482	-	0.95	1
a The element sequence is shown in “sequence”, whereby the capital letters represent the element core.
bc The “start” and “end” positions correspond to the position of the cis-element on the promoter sequence.
d The “anchor” position corresponds to the position of the element core.
e The “strand” corresponds to the DNA strand position.
f The “matrix similarity score” reflects the similarity between our sequence and the matrix sequence in which a value of 1 corresponds to sequences with the most conserved nucleotides at each position of the matrix. A matrix similarity >0.80 was used as the threshold.
