# Supplementary material for: Diurnal Oscillations of Soybean Circadian Clock and Drought Responsive Genes
Source: PLoS One. 2014 Jan 27;9(1):e86402. doi: 10.1371/journal.pone.0086402 (PMC3903518; doi:10.1371/journal.pone.0086402)
Supplement: Table S3 — ANOVA and Duncan’s multiple range test for multiple comparisons among groups (5%) to evaluate the effects of water regimes (control, moderate and severe drought), time point (ZT0 to ZT20), and their interactions. Data regards qPCR analyses. (XLSX) [file pone.0086402.s006.xlsx]

## Sheet: ANOVA
ANOVA results
	Drought stress genes								Circadian clocck genes
	Gene name	Source	DF	SS	MS	F Value	Pr > F		Gene name	Source	DF	SS	MS	F Value	Pr > F
	GmDREB1	treatment (water regime)	3	316.43	105.477	485.12	<.0001		GmTOC1	treatment (water regime)	3	29.5613	9.85377	24.26	<.0001
		time	5	21.4889	4.29778	19.77	<.0001			time	5	120.126	24.0252	59.15	<.0001
		treatment*time	15	12.6148	0.840985	3.87	<.0001			treatment*time	15	27.0898	1.80599	4.45	<.0001
		Error	116	25.221	0.217423	­­­­­­	­­­­­­			Error	114	46.3054	0.406188	­­­­­­	­­­­­­
	GmDREB2	treatment (water regime)	3	138.934	46.3112	525.94	<.0001		GmLUX	treatment (water regime)	3	40.7961	13.5987	86.74	<.0001
		time	5	73.0267	14.6053	165.87	<.0001			time	5	716.139	143.228	913.62	<.0001
		treatment*time	15	35.9684	2.39789	27.23	<.0001			treatment*time	15	54.7615	3.65077	23.29	<.0001
		Error	116	10.2143	0.0880542	­­­­­­	­­­­­­			Error	115	18.0284	0.156769	­­­­­­	­­­­­­
	GmDREB3	treatment (water regime)	3	105.457	35.1523	598.74	<.0001		GmPRR3	treatment (water regime)	3	97.427	32.4757	37.94	<.0001
		time	5	1.74778	0.349556	5.95	<.0001			time	5	769.919	153.984	179.89	<.0001
		treatment*time	15	4.73809	0.315873	5.38	<.0001			treatment*time	15	42.5107	2.83405	3.31	0.0001
		Error	116	6.81043	0.0587106	­­­­­­	­­­­­­			Error	112	95.8687	0.855971	­­­­­­	­­­­­­
	GmbZIP	treatment (water regime)	3	73.1341	24.378	112.27	<.0001		GmPRR7	treatment (water regime)	3	261.466	87.1554	706.32	<.0001
		time	5	83.3272	16.6654	76.75	<.0001			time	5	3131.68	626.335	5075.91	<.0001
		treatment*time	15	89.1632	5.94421	27.37	<.0001			treatment*time	15	780.599	52.04	421.74	<.0001
		Error	120	26.0575	0.217146	­­­­­­	­­­­­­			Error	70	8.63756	0.123394	­­­­­­	­­­­­­
	GmABAR	treatment (water regime)	3	220.161	73.3868	435.14	<.0001		GmPRR9	treatment (water regime)	3	69.6174	23.2058	59.18	<.0001
		time	5	77.7442	15.5488	92.19	<.0001			time	5	1261.26	252.253	643.25	<.0001
		treatment*time	15	59.4573	3.96382	23.5	<.0001			treatment*time	15	121.011	8.06741	20.57	<.0001
		Error	119	20.0697	0.168653	­­­­­­	­­­­­­			Error	111	43.5292	0.392155	­­­­­­	­­­­­­
	GmSnRK2	treatment (water regime)	3	125.236	41.7453	886.83	<.0001		GmLCL1	treatment (water regime)	3	40.0747	13.3582	82.97	<.0001
		time	5	8.71167	1.74233	37.01	<.0001			time	5	651.231	130.246	808.94	<.0001
		treatment*time	15	4.88456	0.325637	6.92	<.0001			treatment*time	15	45.9773	3.06516	19.04	<.0001
		Error	107	5.03676	0.0470726	­­­­­­	­­­­­­			Error	120	19.3209	0.161008	­­­­­­	­­­­­­
	GmPP2C	treatment (water regime)	3	230.813	76.9376	701.76	<.0001		GmELF4	treatment (water regime)	3	44.8938	14.9646	124.82	<.0001
		time	5	28.0914	5.61827	51.25	<.0001			time	5	742.519	148.504	1238.72	<.0001
		treatment*time	15	35.3696	2.35797	21.51	<.0001			treatment*time	15	108.183	7.2122	60.16	<.0001
		Error	113	12.3888	0.109635	­­­­­­	­­­­­­			Error	114	13.6669	0.119885	­­­­­­	­­­­­­
	GmRemorin	treatment (water regime)	3	775.471	258.49	1667.87	<.0001		GmGI	treatment (water regime)	3	119.828	39.9427	489.52	<.0001
		time	5	256.394	51.2788	330.87	<.0001			time	5	580.027	116.005	1421.7	<.0001
		treatment*time	15	108.68	7.24531	46.75	<.0001			treatment*time	15	36.4401	2.42934	29.77	<.0001
		Error	109	16.8931	0.154982	­­­­­­	­­­­­­			Error	109	8.89398	0.0815961	­­­­­­	­­­­­­
	GmGOLS	treatment (water regime)	3	792.975	264.325	3099.29	<.0001		GmZTL	dhidrico	3	28.224	9.40801	118.72	<.0001
		time	5	228.193	45.6386	535.13	<.0001			pdia	5	14.0093	2.80187	35.36	<.0001
		treatment*time	15	25.3262	1.68841	19.8	<.0001			dhidrico*pdia	15	5.39132	0.359421	4.54	<.0001
		Error	115	9.80785	0.085286	­­­­­­	­­­­­­			Error	111	8.79651	0.0792479	­­­­­­	­­­­­­
	GmRAB18	treatment (water regime)	3	5780.72	1926.91	5581.15	<.0001		GmCHE	treatment (water regime)	3	62.1092	20.7031	172.24	<.0001
		time	5	88.4844	17.6969	51.26	<.0001			time	5	22.0368	4.40737	36.67	<.0001
		treatment*time	15	136.839	9.12261	26.42	<.0001			treatment*time	15	7.22357	0.481571	4.01	<.0001
		Error	117	40.3945	0.345252	­­­­­­	­­­­­­			Error	118	14.1834	0.120199	­­­­­­	­­­­­­
									GmJumonji	treatment (water regime)	3	74.393	24.7977	206.49	<.0001
	DF= Degress of Freedom									time	5	814.639	162.928	1356.73	<.0001
	SS= Sum of Squares									treatment*time	15	126.593	8.43955	70.28	<.0001
	MS= Mean square									Error	113	13.57	0.120089	­­­­­­	­­­­­­
									DF= Degress of Freedom
									SS= Sum of Squares
									MS= Mean square

## Sheet: Interaction Treatment-time
DUNCAN 5%:Interaction Treatment-Time point
		Circadian clock genes
		GmTOC1		GmLUX		GmPRR3		GmPRR7		GmPRR9		GmLCL1		GmELF4		GmGI		GmZTL		GmCHE		GmJumonji
Treatment	Time point	ΔCt Mean	Duncan 5%	ΔCt Mean	Duncan 5%	ΔCt Mean	Duncan 5%	ΔCt Mean	Duncan 5%	ΔCt Mean	Duncan 5%	ΔCt Mean	Duncan 5%	ΔCt Mean	Duncan 5%	ΔCt Mean	Duncan 5%	ΔCt Mean	Duncan 5%	ΔCt Mean	Duncan 5%	ΔCt Mean	Duncan 5%
1-Control- Moderate drought	ZT0	2.02662	b	9.7977	a	6.37329	b	3.65075	b	10.5132	a	-2.11171	e	7.9002	a	3.95891	b	2.20162	b	2.07887	a	10.2839	a
	ZT4	3.94553	a	9.4223	a	1.9472	d	0.691582	d	6.12887	c	-1.7378	e	7.58457	a	0.232908	d	2.63387	a	1.06912	b c	10.3158	a
	ZT8	1.94535	b	4.90577	d	1.34368	d	-0.96682	f	-0.272986	f	1.53701	c	4.06726	c	-1.40107	e	2.55035	a	0.518215	d	3.26821	d
	ZT12	0.867871	c	2.88342	e	3.18287	c	0.115537	e	1.99787	e	3.85287	a	-0.087404	e	0.184263	d	2.3562	a b	0.696613	c d	3.6537	d
	ZT16	1.53596	b c	5.37169	c	5.72829	b	2.8008	c	4.51096	d	2.76429	b	2.53297	d	2.76964	c	1.73429	c	1.14743	b	5.62576	c
	ZT20	1.83737	b	8.22222	b	8.73228	a	20.8398	a	8.4557	b	-0.704298	d	4.81654	b	6.0933	a	1.40737	d	0.781661	b c d	8.09166	b
2-Control-Severe drought	ZT0	3.53156	a	8.83127	a	3.2649	b	1.54165	b	8.11656	a	-3.6301	f	6.37258	b	1.56258	b	0.708229	b	0.916657	a	10.4429	a
	ZT4	4.08617	a	8.01935	b	-0.432159	d	-0.41777	c	2.83617	d	-3.09216	e	6.79704	a	-1.56463	d	1.23617	a	0.559953	a b	9.95662	b
	ZT8	1.92431	b	3.79393	e	-0.61402	d	-1.82602	d	-1.81235	f	-0.702353	c	2.46364	d	-2.83469	e	1.54598	a	-0.451	c	2.699	f
	ZT12	-0.308229	d	1.98491	f	1.13844	c	-0.338845	c	1.2001	e	3.07344	a	-1.69389	f	-1.32889	d	1.45344	a	-0.713715	c	3.17629	e
	ZT16	0.684732	c	4.63363	d	4.16807	b	1.37226	b	4.66473	c	1.62807	b	1.49246	e	0.389127	c	0.651398	b	0.33728	b	7.27663	d
	ZT20	1.644	b	7.45183	c	6.9741	a	18.6691	a	6.764	b	-1.92933	d	2.90471	c	3.48471	a	0.4461	b	0.411786	b	8.29179	c
3-Stress-Moderate drought	ZT0	2.80845	b	9.24072	a	4.68845	b	2.53692	b	10.3269	a	-2.85655	f	7.62179	a	3.96923	b	2.34092	a	0.664758	a b	9.28476	a
	ZT4	3.72334	a	8.64178	b	0.508343	d	-0.150772	c	5.00423	b	-2.29832	e	6.24844	b	-0.655607	e	1.79334	b	0.471129	b c	9.48946	a
	ZT8	2.21187	b	4.60558	d	0.911562	d	-0.955938	d	0.339062	d	1.74104	c	3.98558	d	-1.50442	f	2.44406	a	0.29563	b c	3.08563	d
	ZT12	0.811612	c	2.86644	e	2.76328	c	-0.268718	c	1.66828	c	3.92828	a	-0.32023	f	-0.152134	d	2.19828	a	0.0463217	c	3.32466	d
	ZT16	1.20386	c	5.16803	c	5.46219	b	2.60731	b	4.66386	b	2.78386	b	1.87303	e	1.96546	c	1.52886	b	0.426468	b c	5.60647	c
	ZT20	2.12376	b	8.47277	b	8.86043	a	20.6836	a	9.9071	a	-0.881237	d	5.27277	c	5.46397	a	1.70876	b	0.899385	a	8.12939	b
4-Stress-Severe drought	ZT0	1.47805	a	8.75517	a	3.56126	b	0.0887581	c	6.93635	a	-1.29695	e	6.30684	a	0.598116	b	1.70126	b c	2.67382	a	7.29048	a
	ZT4	1.53756	a	5.26795	c	1.35423	c d	-0.771089	d	2.56923	e	-1.36244	e	4.77295	c	-1.23039	e	1.99089	b	1.71779	c	4.23446	c
	ZT8	0.622019	b	2.66772	e	0.450352	d	-0.896406	d	0.577019	f	0.468685	c	3.48939	d	-2.31228	f	2.06035	b	1.25562	d	2.45228	d
	ZT12	0.413485	b	3.53157	d	2.1017	c	0.0259849	c	3.71337	d	1.55337	b	3.05824	e	-0.516763	d	2.54004	a	1.67809	c	3.94142	c
	ZT16	0.565548	b	5.12692	c	3.655	b	1.32305	b	4.60166	c	2.10833	a	2.94359	e	-0.0630767	c	1.93333	b	1.85547	b c	5.68547	b
	ZT20	0.845217	a b	7.04033	b	5.40133	a	1.91022	a	6.18133	b	-0.443673	d	5.6925	b	2.0275	a	1.55022	c	2.20344	b	7.22011	a
Means followed by different letters are significantly different at the 5% level by Duncan's test
		Drought-responsive genes
		GmDREB1		GmDREB2		GmDREB3		GmbZIP		GmABAR		GmSnRK		GmPP2C		GmRemorin		GmGOLS		GmRAB18
Treatment	Time point	ΔCt Mean	Duncan 5%	ΔCt Mean	Duncan 5%	ΔCt Mean	Duncan 5%	ΔCt Mean	Duncan 5%	ΔCt Mean	Duncan 5%	ΔCt Mean	Duncan 5%	ΔCt Mean	Duncan 5%	ΔCt Mean	Duncan 5%	ΔCt Mean	Duncan 5%	ΔCt Mean	Duncan 5%
1-Control- Moderate drought	ZT0	4.81907	a	2.06326	c	1.98734	a	0.99228	c	-2.3504	c	0.270618	c	2.74062	d	1.70286	d	3.5746	d	5.9736	b
	ZT4	3.97536	c	2.08257	c	1.86702	a	1.92411	b	-2.21511	c	1.19078	a	4.86412	a	3.46291	c	5.42791	c	6.42912	a b
	ZT8	4.61318	a b	3.85688	a	1.77318	a	2.42821	b	-2.13566	c	1.15488	a	3.10155	c d	6.01655	b	5.72893	c	6.75655	a b
	ZT12	5.03135	a	3.73295	a	2.02302	a	3.28828	a	-0.242404	a	0.616613	b	3.43495	b c	7.17426	a	6.17593	b	7.10161	a
	ZT16	4.16414	b c	3.3248	b	1.92248	a	3.38907	a	-0.122027	a	0.972427	a	3.69909	b	5.96464	b	6.91631	a	6.64409	a b
	ZT20	4.1306	b c	1.72216	d	1.74227	a	2.24984	b	-1.45013	b	0.659994	b	3.08666	c d	3.2082	c	6.41154	b	6.02166	b
2-Control-Severe drought	ZT0	1.52538	b	-0.559623	c	-0.11129	d	-0.784995	d	-2.51742	c	1.63383	d	1.90999	c	-1.10408	d	3.19925	e	4.87832	a
	ZT4	1.37397	b	0.412308	b	0.742308	a	-0.770043	d	-2.22296	c	2.21995	b	3.05829	b	-0.534631	c	4.1587	d	4.11329	b
	ZT8	1.57505	b	1.23505	a	0.828388	a	-0.04933	c	-3.56303	d	2.56733	a	3.40733	b	2.68529	a	5.04864	c	3.77567	b
	ZT12	2.25859	a	1.12526	a	0.60859	a b	1.33628	b	-1.11389	b	2.32629	a b	4.09962	a	2.82944	a	5.82777	b	4.81129	a
	ZT16	1.59335	b	0.278346	b	0.413345	b c	2.03394	a	-0.135873	a	2.49607	a b	3.33107	b	0.0141272	b	6.86413	a	5.16395	a
	ZT20	1.20691	b	-1.06309	d	0.188574	c	1.36009	b	-1.19529	b	1.96179	c	2.11512	c	-0.743626	cd	5.71971	b	4.89845	a
3-Stress-Moderate drought	ZT0	2.78916	c	1.78768	c	1.61018	a	-1.30524	c	-2.41932	c	-0.144854	d	2.86309	c d	1.48673	d	1.73506	d	3.19912	c
	ZT4	2.65957	c	1.09124	d	1.15457	b	-0.813865	c	-2.47561	c	1.1792	a	3.3417	b	1.08939	d	2.75439	c	0.231129	d
	ZT8	4.62544	a	3.92032	a	1.63032	a	2.41729	a	-1.4818	b	0.808963	b	2.09063	e	5.40808	b	5.5832	b	6.29896	a
	ZT12	4.58228	a	3.80171	a	1.55561	a	2.83287	a	-0.0242637	a	0.552988	c	2.58643	d	6.2745	a	5.452	b	6.28299	a
	ZT16	3.52453	b	2.84453	b	1.64619	a	2.53132	a	-0.271784	a	0.971468	a b	3.8048	a	6.21954	a	6.50488	a	5.50647	b
	ZT20	3.86395	b	1.51395	c	1.42062	a b	1.43438	b	-1.44603	b	0.871052	b	3.10272	b c	2.30564	c	5.72064	b	5.27105	b
4-Stress-Severe drought	ZT0	0.157996	c	2.0437	b	-0.804638	b	2.35381	a	2.23517	a	2.96382	b c	-0.852849	e	-1.26816	ab	-3.35279	d	-9.38452	c
	ZT4	0.454448	b c	2.98778	a	-0.210552	a	2.69446	a	1.90961	a	3.47048	a	0.04365	c	-1.63039	b	-0.212053	c	10.7505	e
	ZT8	1.14865	a	2.20198	b	-0.398016	a	1.68061	b	-0.575613	c	3.19782	a b	1.14062	a	-1.22728	ab	0.17772	b	-9.97105	c d
	ZT12	1.16149	a	2.26816	b	-0.160174	a	1.73308	b	1.21824	b	2.98309	b c	0.881419	a b	-1.0051	a	0.10157	b c	10.3302	d e
	ZT16	0.954805	a b	1.25314	c	-0.155195	a	1.72706	b	1.14526	b	2.75381	c	0.522141	b	-1.18308	ab	1.36859	a	-7.45953	a
	ZT20	0.658203	a b c	0.923203	c	-0.223464	a	1.49844	b	1.92916	a	3.23023	a b	-0.468224	d	-1.57417	b	0.300831	b	-8.48656	b
Means followed by different letters are significantly different at the 5% level by Duncan's test

## Sheet: Interaction Time-treatment
DUNCAN 5%:Interaction Time point-Treament
		Circadian clock genes
		GmTOC1		GmLUX		GmPRR3		GmPRR7		GmPRR9		GmLCL1		GmELF4		GmGI		GmZTL		GmCHE		GmJumonji
Time point	Treatment	ΔCt Mean	Duncan 5%	ΔCt Mean	Duncan 5%	ΔCt Mean	Duncan 5%	ΔCt Mean	Duncan 5%	ΔCt Mean	Duncan 5%	ΔCt Mean	Duncan 5%	ΔCt Mean	Duncan 5%	ΔCt Mean	Duncan 5%	ΔCt Mean	Duncan 5%	ΔCt Mean	Duncan 5%	ΔCt Mean	Duncan 5%
ZT0	1-Control- Moderate stress	2.02662	b	9.7977	a	6.37329	a	3.65075	a	10.5132	a	-2.11171	b	7.9002	a	3.95891	a	2.20162	a	2.07887	b	10.2839	a
	2-Control-Severe stress	3.53156	a	8.83127	b c	3.2649	c	1.54165	c	8.11656	b	-3.6301	d	6.37258	b	1.56258	b	0.708229	c	0.916657	c	10.4429	a
	3-Drought-Moderate Stress	2.80845	a	9.24072	b	4.68845	b	2.53692	b	10.3269	a	-2.85655	c	7.62179	a	3.96923	a	2.34092	a	0.664758	c	9.28476	b
	4-Drought-Severe stress	1.47805	b	8.75517	c	3.56126	b c	0.0887581	d	6.93635	c	-1.29695	a	6.30684	b	0.598116	c	1.70126	b	2.67382	a	7.29048	c
ZT4	1-Control- Moderate stress	3.94553	a	9.4223	a	1.9472	a	0.691582	a	6.12887	a	-1.7378	a	7.58457	a	0.232908	a	2.63387	a	1.06912	b	10.3158	a
	2-Control-Severe stress	4.08617	a	8.01935	c	-0.432159	c	-0.41777	bc	2.83617	c	-3.09216	c	6.79704	b	-1.56463	d	1.23617	c	0.559953	c	9.95662	a
	3-Drought-Moderate Stress	3.72334	a	8.64178	b	0.508343	b c	-0.150772	b	5.00423	b	-2.29832	b	6.24844	c	-0.655607	b	1.79334	b	0.471129	c	9.48946	b
	4-Drought-Severe stress	1.53756	b	5.26795	d	1.35423	a b	-0.771089	c	2.56923	c	-1.36244	a	4.77295	d	-1.23039	c	1.99089	b	1.71779	a	4.23446	c
ZT8	1-Control- Moderate stress	1.94535	a	4.90577	a	1.34368	a	-0.96682	a	-0.272986	b	1.53701	a	4.06726	a	-1.40107	a	2.55035	a	0.518215	b	3.26821	a
	2-Control-Severe stress	1.92431	a	3.79393	b	-0.61402	b	-1.82602	b	-1.81235	c	-0.702353	c	2.46364	c	-2.83469	c	1.54598	c	-0.451	c	2.699	b c
	3-Drought-Moderate Stress	2.21187	a	4.60558	a	0.911562	a	-0.955938	a	0.339062	a b	1.74104	a	3.98558	a	-1.50442	a	2.44406	a	0.29563	b	3.08563	a b
	4-Drought-Severe stress	0.622019	b	2.66772	c	0.450352	a	-0.896406	a	0.577019	a	0.468685	b	3.48939	b	-2.31228	b	2.06035	b	1.25562	a	2.45228	c
ZT12	1-Control- Moderate stress	0.867871	a	2.88342	b	3.18287	a	0.115537	a	1.99787	b	3.85287	a	-0.087404	b	0.184263	a	2.3562	a b	0.696613	b	3.6537	a b
	2-Control-Severe stress	-0.308229	b	1.98491	c	1.13844	b	-0.338845	a	1.2001	c	3.07344	b	-1.69389	c	-1.32889	d	1.45344	c	-0.713715	d	3.17629	c
	3-Drought-Moderate Stress	0.811612	a	2.86644	b	2.76328	a	-0.268718	a	1.66828	b c	3.92828	a	-0.32023	b	-0.152134	b	2.19828	b	0.0463217	c	3.32466	b c
	4-Drought-Severe stress	0.413485	a b	3.53157	a	2.1017	a b	0.0259849	a	3.71337	a	1.55337	c	3.05824	a	-0.516763	c	2.54004	a	1.67809	a	3.94142	a
ZT16	1-Control- Moderate stress	1.53596	a	5.37169	a	5.72829	a	2.8008	a	4.51096	a	2.76429	a	2.53297	b	2.76964	a	1.73429	a b	1.14743	b	5.62576	b
	2-Control-Severe stress	0.684732	b	4.63363	b	4.16807	b	1.37226	b	4.66473	a	1.62807	c	1.49246	c	0.389127	c	0.651398	c	0.33728	c	7.27663	a
	3-Drought-Moderate Stress	1.20386	a b	5.16803	a	5.46219	a	2.60731	a	4.66386	a	2.78386	a	1.87303	c	1.96546	b	1.52886	b	0.426468	c	5.60647	b
	4-Drought-Severe stress	0.565548	b	5.12692	a	3.655	b	1.32305	b	4.60166	a	2.10833	b	2.94359	a	-0.0630767	d	1.93333	a	1.85547	a	5.68547	b
ZT20	1-Control- Moderate stress	1.83737	a	8.22222	a	8.73228	a	20.8398	a	8.4557	b	-0.704298	a	4.81654	c	6.0933	a	1.40737	a	0.781661	b c	8.09166	a
	2-Control-Severe stress	1.644	a b	7.45183	b	6.9741	b	18.6691	b	6.764	c	-1.92933	b	2.90471	d	3.48471	c	0.4461	b	0.411786	c	8.29179	a
	3-Drought-Moderate Stress	2.12376	a	8.47277	a	8.86043	a	20.6836	a	9.9071	a	-0.881237	a	5.27277	b	5.46397	b	1.70876	a	0.899385	b	8.12939	a
	4-Drought-Severe stress	0.845217	b	7.04033	b	5.40133	c	1.91022	c	6.18133	c	-0.443673	a	5.6925	a	2.0275	d	1.55022	a	2.20344	a	7.22011	b
Means followed by different letters are significantly different at the 5% level by Duncan's test
		Drought-responsive genes
		GmDREB1		GmDREB2		GmDREB3		GmbZIP		GmABAR		GmSnRK		GmPP2C		GmRemorin		GmGOLS		GmRAB18
Time point	Treatment	ΔCt Mean	Duncan 5%	ΔCt Mean	Duncan 5%	ΔCt Mean	Duncan 5%	ΔCt Mean	Duncan 5%	ΔCt Mean	Duncan 5%	ΔCt Mean	Duncan 5%	ΔCt Mean	Duncan 5%	ΔCt Mean	Duncan 5%	ΔCt Mean	Duncan 5%	ΔCt Mean	Duncan 5%
ZT0	1-Control- Moderate stress	4.81907	a	2.06326	a	1.98734	a	0.99228	b	-2.3504	a	0.270618	c	2.74062	a	1.70286	a	3.5746	a	5.9736	a
	2-Control-Severe stress	1.52538	c	-0.559623	b	-0.11129	c	-0.784995	c	-2.51742	a	1.63383	b	1.90999	b	-1.10408	b	3.19925	b	4.87832	b
	3-Drought-Moderate Stress	2.78916	b	1.78768	a	1.61018	b	-1.30524	c	-2.41932	a	-0.144854	d	2.86309	a	1.48673	a	1.73506	c	3.19912	c
	4-Drought-Severe stress	0.157996	d	2.0437	a	-0.804638	d	2.35381	a	2.23517	a	2.96382	a	-0.852849	c	-1.26816	b	-3.35279	d	-9.38452	d
ZT4	1-Control- Moderate stress	3.97536	a	2.08257	b	1.86702	a	1.92411	b	-2.21511	b	1.19078	c	4.86412	a	3.46291	a	5.42791	a	6.42912	a
	2-Control-Severe stress	1.37397	c	0.412308	d	0.742308	c	-0.770043	c	-2.22296	b	2.21995	b	3.05829	b	-0.534631	c	4.1587	b	4.11329	b
	3-Drought-Moderate Stress	2.65957	b	1.09124	c	1.15457	b	-0.813865	c	-2.47561	b	1.1792	c	3.3417	b	1.08939	b	2.75439	c	0.231129	c
	4-Drought-Severe stress	0.454448	d	2.98778	a	-0.210552	d	2.69446	a	1.90961	a	3.47048	a	0.04365	c	-1.63039	d	-0.212053	d	10.7505	d
ZT8	1-Control- Moderate stress	4.61318	a	3.85688	a	1.77318	a	2.42821	a	-2.13566	c	1.15488	c	3.10155	a	6.01655	a	5.72893	a	6.75655	a
	2-Control-Severe stress	1.57505	b	1.23505	c	0.828388	b	-0.04933	c	-3.56303	d	2.56733	b	3.40733	a	2.68529	c	5.04864	c	3.77567	b
	3-Drought-Moderate Stress	4.62544	a	3.92032	a	1.63032	a	2.41729	a	-1.4818	b	0.808963	d	2.09063	b	5.40808	b	5.5832	b	6.29896	a
	4-Drought-Severe stress	1.14865	b	2.20198	b	-0.398016	c	1.68061	b	-0.575613	a	3.19782	a	1.14062	c	-1.22728	d	0.17772	d	-9.97105	c
ZT12	1-Control- Moderate stress	5.03135	a	3.73295	a	2.02302	a	3.28828	a	-0.242404	b	0.616613	c	3.43495	b	7.17426	a	6.17593	a	7.10161	a
	2-Control-Severe stress	2.25859	b	1.12526	c	0.60859	c	1.33628	b	-1.11389	c	2.32629	b	4.09962	a	2.82944	c	5.82777	b	4.81129	c
	3-Drought-Moderate Stress	4.58228	a	3.80171	a	1.55561	b	2.83287	a	-0.0242637	b	0.552988	c	2.58643	c	6.2745	b	5.452	c	6.28299	b
	4-Drought-Severe stress	1.16149	c	2.26816	b	-0.160174	d	1.73308	b	1.21824	a	2.98309	a	0.881419	d	-1.0051	d	0.10157	d	10.3302	d
ZT16	1-Control- Moderate stress	4.16414	a	3.3248	a	1.92248	a	3.38907	a	-0.122027	b	0.972427	b	3.69909	a b	5.96464	a	6.91631	a	6.64409	a
	2-Control-Severe stress	1.59335	c	0.278346	d	0.413345	b	2.03394	bc	-0.135873	b	2.49607	a	3.33107	b	0.0141272	b	6.86413	a	5.16395	b
	3-Drought-Moderate Stress	3.52453	b	2.84453	b	1.64619	a	2.53132	b	-0.271784	b	0.971468	b	3.8048	a	6.21954	a	6.50488	b	5.50647	b
	4-Drought-Severe stress	0.954805	d	1.25314	c	-0.155195	c	1.72706	c	1.14526	a	2.75381	a	0.522141	c	-1.18308	c	1.36859	c	-7.45953	c
ZT20	1-Control- Moderate stress	4.1306	a	1.72216	a	1.74227	a	2.24984	a	-1.45013	b	0.659994	c	3.08666	a	3.2082	a	6.41154	a	6.02166	a
	2-Control-Severe stress	1.20691	b	-1.06309	c	0.188574	c	1.36009	b	-1.19529	b	1.96179	b	2.11512	b	-0.743626	c	5.71971	b	4.89845	b
	3-Drought-Moderate Stress	3.86395	a	1.51395	a	1.42062	b	1.43438	b	-1.44603	b	0.871052	c	3.10272	a	2.30564	b	5.72064	b	5.27105	b
	4-Drought-Severe stress	0.658203	c	0.923203	b	-0.223464	d	1.49844	b	1.92916	a	3.23023	a	-0.468224	c	-1.57417	d	0.300831	c	-8.48656	c
Means followed by different letters are significantly different at the 5% level by Duncan's test
