# Supplementary material for: Diurnal Oscillations of Soybean Circadian Clock and Drought Responsive Genes
Source: PLoS One. 2014 Jan 27;9(1):e86402. doi: 10.1371/journal.pone.0086402 (PMC3903518; doi:10.1371/journal.pone.0086402)
Supplement: Table S4 — ANOVA and Tukey’s HSD multiple comparison test (95% family-wise confidence level) to evaluate the effects of water regimes (control and moderate drought), time point (ZT0 to ZT20), and their interactions. p-values are shown; bold numbers represent significant gene expression differences (p-values ≤0.05). Data regards RNA-seq analyses. (XLSX) [file pone.0086402.s007.xlsx]

## Sheet: ANOVA
	ANOVA results
	Gene name	Source	DF	SS	MS	F Value	p-value
	DREB1	Treatment (water regime)	1	1.1338	1.1338	9.83583	0.00448011
		Time	5	8.69796	1.73959	15.0912	9.69145e-07
		Treatment*Time	5	1.51194	0.302389	2.62325	0.0498286
		Error	24	2.76654	0.115272	-	-
	DREB2	Treatment (water regime)	1	0.257489	0.257489	1.2412	0.276273
		Time	5	25.3546	5.07093	24.4439	1.08382e-08
		Treatment*Time	5	1.81482	0.362964	1.74964	0.161691
		Error	24	4.97883	0.207451	-	-
	DREB3	Treatment (water regime)	1	0.0358408	0.0358408	0.150305	0.701661
		Time	5	8.22877	1.64575	6.90178	0.000403401
		Treatment*Time	5	0.592182	0.118436	0.496686	0.77555
		Error	24	5.72289	0.238454	-	-
	bZIP	Treatment (water regime)	1	8.9153	8.9153	40.4447	1.41684e-06
		Time	5	49.3781	9.87561	44.8013	2.12583e-11
		Treatment*Time	5	3.58877	0.717754	3.25613	0.0219849
		Error	24	5.29036	0.220432	-	-
	GmABAR	Treatment (water regime)	1	0.025964	0.025964	0.180406	0.674808
		Time	5	26.9671	5.39343	37.4753	1.41005e-10
		Treatment*Time	5	0.277711	0.0555422	0.385926	0.853476
		Error	24	3.45407	0.143919	-	-
	GmSnRK2	Treatment (water regime)	1	0.821289	0.821289	6.3931	0.0184451
		Time	5	12.5584	2.51169	19.5515	9.23196e-08
		Treatment*Time	5	1.45758	0.291517	2.26923	0.0798981
		Error	24	3.08316	0.128465	-	-
	GmPP2C	Treatment (water regime)	1	0.471191	0.471191	1.55995	0.223718
		Time	5	21.6466	4.32933	14.3329	1.51881e-06
		Treatment*Time	5	3.68214	0.736428	2.43806	0.0637183
		Error	24	7.24932	0.302055	-	-
	GmRemorin	Treatment (water regime)	1	6.92286	6.92286	11.5321	0.00238146
		Time	5	175.906	35.1811	58.6049	1.15274e-12
		Treatment*Time	5	2.61026	0.522052	0.869637	0.51555
		Error	24	14.4074	0.60031	-	-
	GmGOLS	Treatment (water regime)	1	2.07787	2.07787	2.03231	0.166864
		Time	5	151.796	30.3592	29.6935	1.55596e-09
		Treatment*Time	5	16.6771	3.33541	3.26227	0.0218148
		Error	24	24.5381	1.02242	-	-
	GmRAB18	Treatment (water regime)	1	25.2066	25.2066	8.37488	0.00797292
		Time	5	50.5254	10.1051	3.35741	0.0193531
		Treatment*Time	5	50.4734	10.0947	3.35395	0.0194371
		Error	24	72.2349	3.00979	-	-
	DF: Degress of Freedom
	SS: Sum of Squares
	MS: Mean square
	Bold numbers represent significant gene expression diferences (p-values ≤0.05)

## Sheet: Tukey HSD
Tukey HSD results
			Control					Drought
Gene Name	Treament	Time point	ZT4	ZT8	ZT12	ZT16	ZT20	ZT0	ZT4	ZT8	ZT12	ZT16	ZT20
GmDREB1	Control	ZT0	0.6360885	0.9785726	0.9999160	0.3108399	0.6280532	0.0237752	0.0081460	0.7436986	1.0000000	0.1579283	0.1559209
		ZT4	-	0.0885357	0.2638741	0.9999842	1.0000000	0.7733227	0.4909388	0.0210955	0.6894870	0.9975290	0.9973719
		ZT8	-	-	0.9999725	0.0267348	0.0862528	0.0012459	0.0004079	0.9999126	0.9656492	0.0108225	0.0106503
		ZT12	-	-	-	0.0943775	0.2583350	0.0051194	0.0016866	0.9782379	0.9997259	0.0411635	0.0405504
		ZT16	-	-	-	-	0.9999875	0.9713346	0.8223973	0.0057569	0.3545651	0.9999996	0.9999995
		ZT20	-	-	-	-	-	0.7803236	0.4987943	0.0204879	0.6816659	0.9978021	0.9976594
	Drought	ZT0	-	-	-	-	-	-	0.9999976	0.0002530	0.0288808	0.9983817	0.9984864
		ZT4	-	-	-	-	-	-	-	0.0000839	0.0099809	0.9591593	0.9605106
		ZT8	-	-	-	-	-	-	-	-	0.6925645	0.0022431	0.0022063
		ZT12	-	-	-	-	-	-	-	-	-	0.1850508	0.1827717
		ZT16	-	-	-	-	-	-	-	-	-	-	1.0000000
			Control					Drought
Gene Name	Treament	Time point	ZT4	ZT8	ZT12	ZT16	ZT20	ZT0	ZT4	ZT8	ZT12	ZT16	ZT20
GmbZIP	Control	ZT0	0.2162191	0.0000480	0.0000429	0.0001941	0.0061350	0.0252946	0.5171790	0.0001517	0.0039759	0.0018528	0.9691368
		ZT4	-	0.0418701	0.0376835	0.1405699	0.8681209	0.0000282	0.0014080	0.1152010	0.7796460	0.5885179	0.9108064
		ZT8	-	-	1.0000000	0.9999721	0.6737627	0.0000000	0.0000003	0.9999960	0.7799473	0.9186281	0.0011086
		ZT12	-	-	-	0.9999394	0.6439923	0.0000000	0.0000003	0.9999896	0.7532710	0.9024840	0.0009871
		ZT16	-	-	-	-	0.9438364	0.0000000	0.0000011	1.0000000	0.9776245	0.9978218	0.0045707
		ZT20	-	-	-	-	-	0.0000007	0.0000268	0.9141921	1.0000000	0.9999947	0.1129139
	Drought	ZT0	-	-	-	-	-	-	0.8777738	0.0000000	0.0000005	0.0000002	0.0011355
		ZT4	-	-	-	-	-	-	-	0.0000009	0.0000176	0.0000085	0.0518877
		ZT8	-	-	-	-	-	-	-	-	0.9612235	0.9947538	0.0035733
		ZT12	-	-	-	-	-	-	-	-	-	1.0000000	0.0782153
		ZT16	-	-	-	-	-	-	-	-	-	-	0.0397318
			Control					Drought
Gene Name	Treament	Time point	ZT4	ZT8	ZT12	ZT16	ZT20	ZT0	ZT4	ZT8	ZT12	ZT16	ZT20
GmRemorin	Control	ZT0	0.0730174	0.0000009	0.0000000	0.0002916	0.4577632	0.982499	0.99995	5.4e-06	1.8e-06	0.0003912	0.994322
		ZT4	-	0.0024363	0.0000434	0.4631682	0.9941473	0.004662	0.239769	0.0174746	0.0055216	0.538185	0.455433
		ZT8	-	-	0.8595361	0.3599141	0.0001925	1e-07	3.4e-06	0.999224	1	0.298511	8.7e-06
		ZT12	-	-	-	0.0123109	0.0000039	0	1e-07	0.376384	0.674817	0.009249	2e-07
		ZT16	-	-	-	-	0.0744017	1.67e-05	0.0013149	0.845774	0.561661	1	0.0036565
		ZT20	-	-	-	-	-	0.0521422	0.828769	0.0014342	0.0004376	0.095535	0.967335
	Drought	ZT0	-	-	-	-	-	-	0.7831408	0.0000004	0.0000001	0.0000221	0.5253134
		ZT4	-	-	-	-	-	-	-	0.0000223	0.0000072	0.0017660	0.9999990
		ZT8	-	-	-	-	-	-	-	-	0.9999955	0.7845854	0.0000601
		ZT12	-	-	-	-	-	-	-	-	-	0.4857831	0.0000191
		ZT16	-	-	-	-	-	-	-	-	-	-	0.0048972
			Control					Drought
Gene Name	Treament	Time point	ZT4	ZT8	ZT12	ZT16	ZT20	ZT0	ZT4	ZT8	ZT12	ZT16	ZT20
GmGOLS	Control	ZT0	0.1702691	0.0031803	0.0003697	0.0026109	0.0011172	0.7917922	1.0000000	0.0014205	0.0029694	0.0000115	0.0035033
		ZT4	-	0.8010852	0.2855287	0.7564840	0.5406631	0.0030481	0.1842964	0.6032421	0.7859800	0.0140362	0.8215496
		ZT8	-	-	0.9985675	1.0000000	0.9999988	0.0000406	0.0035297	0.9999999	1.0000000	0.4608370	1.0000000
		ZT12	-	-	-	0.9993997	0.9999978	0.0000052	0.0004104	0.9999838	0.9989277	0.9335924	0.9978912
		ZT16	-	-	-	-	0.9999999	0.0000335	0.0028984	1.0000000	1.0000000	0.5108190	1.0000000
		ZT20	-	-	-	-	-	0.0000148	0.0012408	1.0000000	0.9999994	0.7288781	0.9999969
	Drought	ZT0	-	-	-	-	-	-	0.7682134	0.0000187	0.0000380	0.0000002	0.0000447
		ZT4	-	-	-	-	-	-	-	0.0015776	0.0032959	0.0000127	0.0038876
		ZT8	-	-	-	-	-	-	-	-	1.0000000	0.6689447	0.9999997
		ZT12	-	-	-	-	-	-	-	-	-	0.4780439	1.0000000
		ZT16	-	-	-	-	-	-	-	-	-	-	0.4369779
			Control					Drought
Gene Name	Treament	Time point	ZT4	ZT8	ZT12	ZT16	ZT20	ZT0	ZT4	ZT8	ZT12	ZT16	ZT20
GmRAB18	Control	ZT0	0.9999928	0.9977356	0.9979096	0.9985419	0.9986787	0.2300327	0.1157156	0.9999988	1.0000000	0.9999967	0.9770359
		ZT4	-	0.9999990	0.9999992	0.9501918	0.9524239	0.0869879	0.0394763	1.0000000	0.9999524	1.0000000	0.8161457
		ZT8	-	-	1.0000000	0.7843285	0.7896304	0.0351322	0.0151102	0.9999939	0.9944291	0.9999976	0.5646436
		ZT12	-	-	-	0.7889657	0.7942186	0.0358106	0.0154153	0.9999948	0.9947948	0.9999980	0.5700901
		ZT16	-	-	-	-	1.0000000	0.7299718	0.4993572	0.9665671	0.9995367	0.9582738	0.9999998
		ZT20	-	-	-	-	-	0.7241623	0.4932880	0.9682465	0.9995880	0.9602442	0.9999997
	Drought	ZT0	-	-	-	-	-	-	0.9999998	0.1025773	0.2748055	0.0938597	0.9046430
		ZT4	-	-	-	-	-	-	-	0.0471727	0.1421049	0.0428492	0.7251505
		ZT8	-	-	-	-	-	-	-	-	0.9999884	1.0000000	0.8548918
		ZT12	-	-	-	-	-	-	-	-	-	0.9999743	0.9880930
		ZT16	-	-	-	-	-	-	-	-	-	-	0.8344845
Gene name: soybean gene name
Time point: Collect time points represented by ZT (Zeitgeiber Time) 0 to 20, starting from the time the lights came on ( ZT0/24) and proceeding with 4 h intervals until ZT20.
Treatment: water regimes (control and drought stress)
Bold numbers represent significant gene expression diferences (p-values ≤0.05) between ZT time points (lines vs columns)
