# Supplementary material for: Diurnal Oscillations of Soybean Circadian Clock and Drought Responsive Genes
Source: PLoS One. 2014 Jan 27;9(1):e86402. doi: 10.1371/journal.pone.0086402 (PMC3903518; doi:10.1371/journal.pone.0086402)
Supplement: Table S5 — ANOVA and Duncan’s multiple range test for multiple comparisons among groups (5%) to evaluate the effects of ABA treatment, time point (ZT4 to ZT24), and their interactions. Data regards qPCR analyses. (XLSX) [file pone.0086402.s008.xlsx]

## Sheet: ANOVA
ANOVA results
	Circadian clocck genes								Drought stress genes
	Gene name	Source	DF	SS	MS	F Value	p-value		Gene name	Source	DF	SS	MS	F Value	p-value
	GmLUX	treatment (ABA)	1	0.747408	0.747408	8.2515	0.00575		GmDREB2	treatment (ABA)	1	1.65398	1.65398	21.82	<.0001
		time	5	380.023	76.0046	839.098	1e-05			time	5	64.877	12.9754	171.19	<.0001
		treatment*time	5	1.05685	0.211369	2.3335	0.05234			treatment*time	5	3.05799	0.611597	8.07	<.0001
		Error	60	5.43473	0.0905789	­­­­­­	­­­­­­			Error	58	4.39604	0.0757938	­­­­­­	­­­­­­
	GmPRR3	treatment (ABA)	1	4.15467	4.15467	35.53	1e-05		GmbZIP	treatment (ABA)	1	9.94022	9.94022	187.29	<.0001
		time	5	751.265	150.253	1284.94	1e-05			time	5	63.4271	12.6854	239.02	<.0001
		treatment*time	5	0.781684	0.156337	1.337	0.26033			treatment*time	5	1.92345	0.384689	7.25	<.0001
		Error	60	7.01604	0.116934	­­­­­­	­­­­­­			Error	58	3.07822	0.0530728	­­­­­­	­­­­­­
	GmTOC1	treatment (ABA)	1	0.0605232	0.0605232	0.91	0.3441		GmABAR	treatment (ABA)	1	5.85134	5.85134	25.0126	5e-05
		time	5	92.776	18.5552	278.95	<.0001			time	5	231.307	46.2615	197.753	1e-05
		treatment*time	5	3.25952	0.651904	9.8	<.0001			treatment*time	5	0.817695	0.163539	0.6991	0.62856
		Error	58	3.85801	0.0665173	­­­­­­	­­­­­­			Error	60	14.0362	0.233936	­­­­­­	­­­­­­
	GmJumonji	treatment (ABA)	1	2.15827	2.15827	21.12	<.0001		GmGOLS	treatment (ABA)	1	3.14529	3.14529	10.0085	0.00279
		time	5	548.374	109.675	1073.09	<.0001			time	5	54.562	10.9124	34.7238	1e-05
		treatment*time	5	7.4747	1.49494	14.63	<.0001			treatment*time	5	2.72723	0.545447	1.7356	0.13954
		Error	49	5.00803	0.102205	­­­­­­	­­­­­­			Error	60	18.8558	0.314263	­­­­­­	­­­­­­
									GmRAB18	treatment (ABA)	1	123.14	123.14	498.33	<.0001
	DF: Degress of Freedom									time	5	99.3877	19.8775	80.44	<.0001
	SS: Sum of Squares									treatment*time	5	36.4401	7.28801	29.49	<.0001
	MS: Mean square									Error	58	14.3321	0.247106	­­­­­­	­­­­­­
	Bold numbers represent significant gene expression diferences (p-values ≤0.05)
									DF: Degress of Freedom
									SS: Sum of Squares
									MS: Mean square
									Bold numbers represent significant gene expression diferences (p-values ≤0.05)

## Sheet: interaction treatment-time
Duncan 5%: Interaction Treatment-Time point
		Circadian clock genes				Drought-responsive genes
		GmTOC1		GmJumonji		GmbZIP		GmDREB2		GmRAB18
Treatment	Time point	ΔCt Mean	Duncan 5%	ΔCt Mean	Duncan 5%	ΔCt Mean	Duncan 5%	ΔCt Mean	Duncan 5%	ΔCt Mean	Duncan 5%
1-Control	ZT4	4.12829	a	10.9113	a	0.905001	d	0.926668	b	3.36495	c
	ZT8	2.42511	c	4.09364	d	1.76105	c	2.06272	a	5.42177	b
	ZT12	0.29887	e	3.12844	e	2.02306	b c	1.96806	a	5.80554	b
	ZT16	1.4734	d	6.66747	c	2.64641	a	1.18678	b	5.51173	b
	ZT20	1.59754	d	9.19098	b	2.12832	b	0.156652	c	6.54587	a
	ZT24	2.90836	b	10.8178	a	0.0846541	e	-0.788456	d	6.61003	a
2-ABA treatment	ZT4	3.50814	a	9.2648	b	-0.148866	d	0.241134	c	2.16147	d
	ZT8	2.56842	c	3.21676	d	0.798135	c	1.15814	b	-0.144911	e
	ZT12	-0.38262	e	2.89437	d	1.72471	b	1.64804	a	3.61558	b
	ZT16	1.98432	d	7.18932	c	2.02785	a	1.67118	a	2.76099	c
	ZT20	1.82834	d	9.49334	b	1.7182	b	-0.113466	d	5.05667	a
	ZT24	2.96987	b	10.4282	a	-1.12222	e	-0.948883	e	3.79321	b
Means followed by different letters are significantly different at the 5% level by Duncan's test

## Sheet: interaction time-treatment
Duncan 5%: Interaction Time point-Treament
		Circadian clock genes				Drought responsive genes
		GmTOC1		GmJumonji		GmbZIP		GmDREB2		GmRAB18
Time point	Treatment	ΔCt Mean	Duncan 5%	ΔCt Mean	Duncan 5%	ΔCt Mean	Duncan 5%	ΔCt Mean	Duncan 5%	ΔCt Mean	Duncan 5%
ZT4	1-Control	4.12829	a	10.9113	a	0.905001	a	0.926668	a	3.36495	a
	2-ABA treatment	3.50814	b	9.2648	b	-0.148866	b	0.241134	b	2.16147	b
ZT8	1-Control	2.42511	a	4.09364	a	1.76105	a	2.06272	a	5.42177	a
	2-ABA treatment	2.56842	a	3.21676	b	0.798135	b	1.15814	b	-0.144911	b
ZT12	1-Control	0.29887	a	3.12844	a	2.02306	a	1.96806	a	5.80554	a
	2-ABA treatment	-0.38262	b	2.89437	a	1.72471	b	1.64804	b	3.61558	b
ZT16	1-Control	1.4734	b	6.66747	b	2.64641	a	1.18678	b	5.51173	a
	2-ABA treatment	1.98432	a	7.18932	a	2.02785	b	1.67118	a	2.76099	b
ZT20	1-Control	1.59754	a	9.19098	a	2.12832	a	0.156652	a	6.54587	a
	2-ABA treatment	1.82834	a	9.49334	a	1.7182	b	-0.113466	a	5.05667	b
ZT24	1-Control	2.90836	a	10.8178	a	0.0846541	a	-0.788456	a	6.61003	a
	2-ABA treatment	2.96987	a	10.4282	b	-1.12222	b	-0.948883	a	3.79321	b
Means followed by different letters are significantly different at the 5% level by Duncan's test
